# Supplementary material for: Impaired migration and lung invasion of human melanoma by a novel small molecule targeting the transmembrane domain of death receptor p75NTR
Source: EMBO Mol Med. 2025 Sep 17;17(10):2661–90. doi: 10.1038/s44321-025-00297-1 (PMC12514245; doi:10.1038/s44321-025-00297-1)
Supplement: Supplementary file 2 — Source data Fig. 1 [file 44321_2025_297_MOESM2_ESM.zip]

Archive with 4 entries (3 files):
- Figure 1/
- __MACOSX/._Figure 1
- Figure 1/Figure 1A-H.xlsx
- __MACOSX/Figure 1/._Figure 1A-H.xlsx
