# Supplementary material for: Impaired migration and lung invasion of human melanoma by a novel small molecule targeting the transmembrane domain of death receptor p75NTR
Source: EMBO Mol Med. 2025 Sep 17;17(10):2661–90. doi: 10.1038/s44321-025-00297-1 (PMC12514245; doi:10.1038/s44321-025-00297-1)
Supplement: Supplementary file 2 — Source data Fig. 1 [file 44321_2025_297_MOESM2_ESM.zip › Figure 1/Figure 1A-H.xlsx]

## Sheet: A
	Compound	Fold Change	p-value
	DL1A1	0.996492	0.00849051
	DL1B1	1.01197	0.0299174
	DL1C1	0.982865	0.0434553
	DL1D1	1.01127	0.0351013
	DL1E1	1.00028	0.000930804
	DL1F1	1.04222	0.223396
	DL1G1	1.02811	0.100349
	DL1H1	1.08088	0.505659
	DL1A2	1.01582	0.0386153
	DL1B2	1.0479	0.135123
	DL1C2	1.02252	0.0672889
	DL1D2	1.0138	0.0491229
	DL1E2	1.06428	0.248019
	DL1F2	1.03191	0.111627
	DL1G2	1.04513	0.238803
	DL1H2	1.11819	0.515532
	DL1A3	1.00642	0.0148198
	DL1B3	1.02559	0.0717129
	DL1C3	0.978932	0.0785128
	DL1D3	1.01264	0.0488209
	DL1E3	0.995142	0.0239463
	DL1F3	0.966469	0.201779
	DL1G3	1.08374	0.340181
	DL1H3	1.09322	0.492606
	DL1A4	1.06026	0.198116
	DL1B4	1.0458	0.13826
	DL1C4	1.0402	0.120317
	DL1D4	1.00505	0.0165052
	DL1E4	1.03998	0.154464
	DL1F4	1.08457	0.34982
	DL1G4	1.1047	0.32602
	DL1H4	1.10247	0.410559
	DL1A5	1.02781	0.0883978
	DL1B5	1.00867	0.0241437
	DL1C5	1.03492	0.108985
	DL1D5	1.00617	0.0379048
	DL1E5	1.04944	0.192646
	DL1F5	1.09124	0.437624
	DL1G5	1.05121	0.285076
	DL1H5	1.09009	0.51006
	DL1A6	1.04849	0.164781
	DL1B6	0.9674	0.116072
	DL1C6	1.03547	0.116115
	DL1D6	1.04675	0.17516
	DL1E6	1.0674	0.279293
	DL1F6	1.06592	0.307875
	DL1G6	1.05247	0.185851
	DL1H6	1.11377	0.56897
	DL1A7	1.04755	0.13209
	DL1B7	1.0369	0.131683
	DL1C7	1.03404	0.136114
	DL1D7	1.01386	0.0713768
	DL1E7	1.0149	0.0811172
	DL1F7	1.05878	0.241376
	DL1G7	1.05563	0.245494
	DL1H7	1.12474	0.721352
	DL1A8	1.0302	0.104743
	DL1B8	1.05656	0.242928
	DL1C8	1.03964	0.196002
	DL1D8	0.878648	1.11173
	DL1E8	1.04561	0.169404
	DL1F8	1.04492	0.231115
	DL1G8	1.06136	0.302524
	DL1H8	1.06397	0.231441
	DL1A9	1.04813	0.256371
	DL1B9	1.02709	0.144349
	DL1C9	0.990288	0.0350228
	DL1D9	1.05578	0.297324
	DL1E9	0.803034	1.384
	DL1F9	1.0176	0.161211
	DL1G9	1.01808	0.0943277
	DL1H9	1.03839	0.629162
	DL1A10	1.05832	0.303435
	DL1B10	0.972883	0.252689
	DL1C10	1.00335	0.0444826
	DL1D10	0.964328	0.403187
	DL1E10	0.971705	0.442716
	DL1F10	0.9791	0.421682
	DL1G10	1.06125	0.64549
	DL1H10	1.02851	0.462599
	DL1A11	1.0398	0.335997
	DL1B11	0.970629	1.19845
	DL1C11	0.962327	0.626552
	DL1D11	0.922009	0.795286
	DL1E11	1.07961	1.2214
	DL1F11	0.92111	1.74216
	DL1G11	0.958548	0.887444
	DL1H11	1.02079	0.220378
	DL2A1	0.940371	1.86821
	DL2B1	0.904903	0.808486
	DL2C1	0.977099	0.484671
	DL2D1	0.840418	0.951364
	DL2E1	0.935922	0.767615
	DL2F1	0.947497	0.59293
	DL2G1	1.03814	0.550162
	DL2H1	1.02778	0.592795
	DL2A2	0.933039	1.98402
	DL2B2	0.907859	1.25238
	DL2C2	0.926639	1.04816
	DL2D2	0.854398	0.986575
	DL2E2	0.982049	0.987316
	DL2F2	0.933094	0.832871
	DL2G2	0.990387	0.240602
	DL2H2	1.00639	0.0996549
	DL2A3	0.93133	1.51427
	DL2B3	0.936975	0.803068
	DL2C3	0.95328	2.13507
	DL2D3	0.865752	0.91448
	DL2E3	0.888444	0.72597
	DL2F3	0.985643	0.307577
	DL2G3	1.01703	0.443716
	DL2H3	1.02713	0.558184
	DL2A4	0.888012	1.15288
	DL2B4	0.906014	1.41362
	DL2C4	0.940492	2.66881
	DL2D4	0.96663	0.785634
	DL2E4	0.95523	0.577008
	DL2F4	0.952955	0.841383
	DL2G4	0.951553	0.923126
	DL2H4	1.02524	1.06466
	DL2A5	0.939009	1.27713
	DL2B5	0.903959	0.926703
	DL2C5	0.933989	1.73154
	DL2D5	0.973283	0.433827
	DL2E5	0.967313	1.08994
	DL2F5	0.973482	0.406043
	DL2G5	1.01938	0.425384
	DL2H5	0.993268	0.0795609
	DL2A6	0.961094	0.508923
	DL2B6	0.88781	0.883954
	DL2C6	0.942362	1.30327
	DL2D6	0.938994	1.86221
	DL2E6	0.868334	0.605758
	DL2F6	0.982283	0.508911
	DL2G6	0.975964	0.800409
	DL2H6	0.991163	0.095714
	DL2A7	0.989008	0.136306
	DL2B7	0.93634	0.885306
	DL2C7	0.957718	0.706312
	DL2D7	0.951087	1.02451
	DL2E7	0.937111	0.433193
	DL2F7	0.990614	0.238453
	DL2G7	0.95104	1.5874
	DL2H7	1.06395	0.946964
	DL2A8	0.962055	0.662701
	DL2B8	0.893942	1.5997
	DL2C8	0.943355	0.781363
	DL2D8	1.02625	0.419087
	DL2E8	0.949125	0.417967
	DL2F8	0.970865	0.498294
	DL2G8	0.989448	0.113299
	DL2H8	1.0089	0.0717708
	DL2A9	0.950303	1.85641
	DL2B9	1.02886	0.403604
	DL2C9	0.996318	0.147823
	DL2D9	0.985296	0.217452
	DL2E9	0.959705	0.660798
	DL2F9	0.973413	0.389784
	DL2G9	1.00647	0.11363
	DL2H9	1.04001	0.331743
	DL2A10	0.970645	1.08468
	DL2B10	0.979889	0.712155
	DL2C10	0.983769	0.422694
	DL2D10	1.00565	0.106616
	DL2E10	0.958272	0.903567
	DL2F10	0.951835	0.658329
	DL2G10	0.969106	0.553477
	DL2H10	0.992617	0.0638685
	DL2A11	1.00004	0.00037403
	DL2B11	0.989037	0.148696
	DL2C11	0.987959	0.162109
	DL2D11	1.01856	1.19784
	DL2E11	1.00205	0.16224
	DL2F11	1.00999	0.95939
	DL2G11	0.996178	0.0499046
	DL2H11	0.981769	0.21637
	DL3A1	0.973485	0.724319
	DL3B1	0.96298	0.437033
	DL3C1	0.94707	0.687037
	DL3D1	0.911489	0.503528
	DL3E1	1.01012	0.184427
	DL3F1	0.905867	1.18099
	DL3G1	1.02054	0.287206
	DL3H1	1.04702	0.50517
	DL3A2	0.965199	1.01335
	DL3B2	0.968374	0.491313
	DL3C2	0.985924	0.564801
	DL3D2	0.881095	1.55399
	DL3E2	0.88923	1.74977
	DL3F2	1.00873	0.099198
	DL3G2	0.998622	0.0254572
	DL3H2	1.05937	0.567831
	DL3A3	0.927074	0.643721
	DL3B3	0.964211	0.420169
	DL3C3	0.929856	0.880154
	DL3D3	0.981122	0.664458
	DL3E3	1.02398	0.272179
	DL3F3	1.02048	0.210992
	DL3G3	1.02025	0.127406
	DL3H3	1.07068	0.318064
	DL3A4	0.955209	0.457765
	DL3B4	0.928868	0.82554
	DL3C4	0.960036	0.911286
	DL3D4	0.980351	0.929938
	DL3E4	1.07361	0.917135
	DL3F4	0.827321	1.06866
	DL3G4	1.0473	0.624744
	DL3H4	1.06184	0.288769
	DL3A5	0.913048	0.934358
	DL3B5	1.02065	0.658228
	DL3C5	0.913192	0.852839
	DL3D5	1.05744	1.13019
	DL3E5	0.987251	0.186379
	DL3F5	1.09226	0.395637
	DL3G5	1.04985	0.374766
	DL3H5	1.09143	0.41551
	DL3A6	0.905026	0.669366
	DL3B6	0.982473	0.224719
	DL3C6	0.852625	2.59672
	DL3D6	0.951231	0.825763
	DL3E6	1.02884	0.593082
	DL3F6	1.02516	0.147689
	DL3G6	1.03953	0.166554
	DL3H6	1.03315	0.317579
	DL3A7	0.969414	0.657368
	DL3B7	0.953544	0.739186
	DL3C7	0.91021	0.868272
	DL3D7	0.973643	1.49182
	DL3E7	1.03623	0.463052
	DL3F7	0.720544	0.789115
	DL3G7	1.10109	0.536175
	DL3H7	1.1344	0.577894
	DL3A8	0.967075	0.36097
	DL3B8	0.971857	0.436713
	DL3C8	1.03983	0.562974
	DL3D8	1.0384	0.528436
	DL3E8	1.03805	0.612586
	DL3F8	1.04993	0.313023
	DL3G8	1.0554	0.281187
	DL3H8	0.557105	0.807508
	DL3A9	0.976233	0.164409
	DL3B9	0.983275	1.29276
	DL3C9	0.929241	1.00519
	DL3D9	0.986679	0.211131
	DL3E9	1.01812	0.700844
	DL3F9	1.04136	0.511548
	DL3G9	1.05576	0.474411
	DL3H9	1.09735	0.998342
	DL3A10	1.0065	0.459595
	DL3B10	0.960363	0.713373
	DL3C10	0.972633	0.24689
	DL3D10	0.97066	0.385228
	DL3E10	1.0042	0.119219
	DL3F10	0.978638	0.229656
	DL3G10	1.02778	0.184031
	DL3H10	1.01591	0.0946624
	DL3A11	1.01227	0.12558
	DL3B11	0.954626	0.423658
	DL3C11	0.979641	0.364034
	DL3D11	0.915594	0.555736
	DL3E11	1.02162	0.111218
	DL3F11	1.02621	0.439138
	DL3G11	0.992542	0.0759854
	DL3H11	1.0901	0.846395
	DL4A1	0.777107	0.348797
	DL4B1	0.954446	0.25341
	DL4C1	0.928844	0.709901
	DL4D1	0.972167	0.383113
	DL4E1	1.00381	0.0364867
	DL4F1	1.00325	0.0558472
	DL4G1	1.05635	0.719742
	DL4H1	1.05718	1.0394
	DL4A2	0.937251	0.779877
	DL4B2	0.95473	1.90683
	DL4C2	0.991001	0.122233
	DL4D2	1.06557	0.699084
	DL4E2	1.01352	0.331021
	DL4F2	1.06502	1.15271
	DL4G2	0.961897	1.27442
	DL4H2	1.12476	1.44339
	DL4A3	0.994348	0.0659167
	DL4B3	1.04394	2.93053
	DL4C3	1.01497	0.0914553
	DL4D3	1.03691	0.501726
	DL4E3	1.03609	0.53157
	DL4F3	1.08907	1.33149
	DL4G3	1.11556	1.47477
	DL4H3	1.1167	2.68694
	DL4A4	1.00894	0.12715
	DL4B4	0.950351	1.24026
	DL4C4	0.965099	0.39482
	DL4D4	1.04828	0.498591
	DL4E4	1.03648	0.761397
	DL4F4	1.04906	0.610582
	DL4G4	1.06218	0.819335
	DL4H4	1.06806	0.846181
	DL4A5	1.013	0.129301
	DL4B5	1.00535	0.171823
	DL4C5	1.04684	1.22218
	DL4D5	1.06396	0.549557
	DL4E5	1.04403	0.951788
	DL4F5	0.842551	0.466301
	DL4G5	1.09229	1.43582
	DL4H5	1.14362	1.97001
	DL4A6	1.06712	0.975019
	DL4B6	1.00885	0.0804322
	DL4C6	1.05587	0.807994
	DL4D6	1.04636	0.411804
	DL4E6	0.995397	0.251556
	DL4F6	1.0682	0.860627
	DL4G6	1.08124	1.24828
	DL4H6	1.11793	0.996158
	DL4A7	1.0616	0.736864
	DL4B7	1.04141	0.578854
	DL4C7	1.03091	0.552911
	DL4D7	1.02739	0.284744
	DL4E7	1.02082	0.269363
	DL4F7	1.08041	1.07878
	DL4G7	1.08196	1.31848
	DL4H7	1.07546	0.6142
	DL4A8	1.1907	1.28449
	DL4B8	1.04244	0.509722
	DL4C8	1.07499	1.18498
	DL4D8	1.06367	1.89258
	DL4E8	1.02839	0.322964
	DL4F8	1.09423	1.58546
	DL4G8	1.02327	0.743465
	DL4H8	1.11516	1.60571
	DL4A9	1.12628	1.57563
	DL4B9	1.08037	1.92226
	DL4C9	1.02982	1.53636
	DL4D9	1.06046	1.37094
	DL4E9	1.03067	0.403886
	DL4F9	1.02975	0.235575
	DL4G9	1.04368	0.43834
	DL4H9	1.055	1.50202
	DL4A10	1.11091	1.49042
	DL4B10	1.03225	0.250347
	DL4D10	1.04908	0.67748
	DL4E10	0.928841	0.407731
	DL4F10	0.92747	1.26048
	DL4G10	0.996113	0.070037
	DL4H10	1.0873	1.08206
	DL4A11	1.00686	0.11114
	DL4B11	1.2638	1.03993
	DL4C11	0.966217	0.47275
	DL4D11	1.00998	0.261426
	DL4E11	0.971961	0.709457
	DL4F11	0.798715	2.13476
	DL4G11	0.981119	0.734954
	DL4H11	1.06765	2.52466
	DL5A1	0.953944	0.393051
	DL5B1	0.921998	0.519778
	DL5C1	0.851357	0.877692
	DL5D1	0.824547	1.1689
	DL5E1	0.682264	1.61926
	DL5F1	0.815528	0.825362
	DL5G1	0.934102	0.663265
	DL5H1	0.85285	0.898258
	DL5A2	0.761607	0.958255
	DL5B2	0.956114	0.300566
	DL5C2	0.894213	0.706262
	DL5D2	0.810754	1.05355
	DL5E2	0.871753	0.942336
	DL5F2	0.862218	0.97841
	DL5G2	0.917162	0.515835
	DL5H2	0.913056	0.405487
	DL5A3	0.952241	0.464811
	DL5B3	1.01301	0.0733115
	DL5C3	0.79357	1.639
	DL5D3	0.848069	1.17496
	DL5E3	0.940851	0.3668
	DL5F3	1.00152	0.0247945
	DL5G3	0.99166	0.0621648
	DL5H3
	DL5A4	0.926147	0.457564
	DL5B4	0.966937	0.321764
	DL5C4	0.971185	0.421173
	DL5D4	0.993354	0.0752447
	DL5E4	1.01538	0.191943
	DL5F4	1.03897	0.516995
	DL5G4	0.941997	0.65761
	DL5H4	1.05007	0.365816
	DL5A5	0.956528	0.475524
	DL5B5	0.957565	0.462402
	DL5C5	0.950985	0.642906
	DL5D5	0.981453	0.17233
	DL5E5	0.968155	0.44155
	DL5F5	1.01471	0.350273
	DL5G5	0.950779	1.81909
	DL5H5	0.930533	1.51637
	DL5A6	0.95654	0.535065
	DL5B6	0.892044	1.55877
	DL5D6	0.927916	0.907919
	DL5E6	0.886761	1.26823
	DL5F6	0.843828	1.96689
	DL5G6	0.986655	0.289674
	DL5H6	0.990896	0.47919
	DL5A7	0.945674	2.83775
	DL5B7	0.928562	0.970306
	DL5C7	0.940652	0.852749
	DL5D7	0.966833	0.698967
	DL5E7	0.982384	0.192484
	DL5F7	0.962883	0.4285
	DL5G7	0.939268	2.6765
	DL5H7	1.02198	0.533386
	DL5A8	0.977276	0.344573
	DL5C8	0.981814	0.276182
	DL5D8	1.00634	0.0609886
	DL5E8	0.992377	0.118787
	DL5F8	0.910646	0.89835
	DL5G8	1.07652	0.250825
	DL5H8	1.02371	0.237978
	DL5A9	0.87494	2.07593
	DL5B9	0.913031	1.46081
	DL5C9	0.969427	0.201321
	DL5D9	0.988522	0.141529
	DL5E9	1.03381	0.562297
	DL5F9	1.00145	0.018319
	DL5G9	1.01194	0.182544
	DL5H9	1.03357	0.899184
	DL5A10	0.980296	0.549975
	DL5B10	1.01891	0.180474
	DL5C10	0.909213	1.1236
	DL5D10	0.951994	0.834189
	DL5E10	0.846945	1.93998
	DL5F10	1.00306	0.0688932
	DL5G10	0.986337	0.146388
	DL5H10	1.04474	0.498753
	DL5A11	0.89458	1.11328
	DL5B11	0.993325	0.10477
	DL5C11	0.983096	0.505077
	DL5D11	0.939655	1.04826
	DL5E11	1.0857	0.225038
	DL5F11	0.976989	0.725568
	DL5G11	0.955645	1.31458
	DL5H11	1.01324	0.088607
	DL6A1	1.0102	0.0708152
	DL6B1	0.990371	0.0182599
	DL6C1	1.01486	0.0318971
	DL6D1	0.985084	0.0474585
	DL6E1	0.936975	0.146238
	DL6F1	0.798564	0.286152
	DL6G1	0.934648	0.218383
	DL6H1	0.976733	0.0489999
	DL6A2	1.02928	0.169278
	DL6B2	0.989585	0.0442241
	DL6C2	0.868918	0.635923
	DL6D2	0.935891	0.23274
	DL6E2	1.00602	0.0229051
	DL6F2	1.00548	0.0150387
	DL6G2	0.997661	0.00821936
	DL6H2	1.07804	0.38905
	DL6A3	1.03868	0.30686
	DL6B3	0.994086	0.0246211
	DL6C3	1.06349	0.626437
	DL6D3	1.03372	0.125517
	DL6E3	1.00334	0.0125553
	DL6F3	1.04014	0.171888
	DL6G3	0.986508	0.0517226
	DL6H3	1.02211	0.111525
	DL6A4	1.08893	0.78616
	DL6B4	1.0905	0.894098
	DL6C4	1.07203	0.489723
	DL6D4	1.07912	0.498215
	DL6E4	1.03989	0.272172
	DL6F4	1.02406	0.0896764
	DL6G4	1.09998	0.844286
	DL6H4	1.07188	0.447034
	DL6A5	1.02799	0.418775
	DL6B5	1.02991	0.24322
	DL6C5	1.06741	0.547281
	DL6D5	1.0652	0.786001
	DL6E5	1.04279	0.304242
	DL6F5	1.07921	0.576255
	DL6G5	1.06126	0.405989
	DL6H5	1.12911	0.806188
	DL6A6	1.05606	0.686484
	DL6B6	1.00281	0.0234615
	DL6C6	0.904761	0.916212
	DL6D6	1.01618	0.0888132
	DL6E6	1.06578	0.373459
	DL6F6	1.06793	0.464603
	DL6G6	1.01212	0.0648676
	DL6H6	1.10214	0.621418
	DL6A7	1.07178	0.632971
	DL6B7	0.975588	0.390285
	DL6C7	1.02042	0.261529
	DL6D7	0.920821	0.457688
	DL6E7	1.00612	0.0311897
	DL6F7	1.00134	0.00939949
	DL6G7	1.09168	0.772825
	DL6H7	1.13451	1.47085
	DL6A8	1.05899	0.607457
	DL6B8	1.01078	0.134645
	DL6C8	0.99664	0.292623
	DL6D8	1.04702	0.952561
	DL6E8	1.01649	0.106632
	DL6F8	0.670143	0.531803
	DL6G8	1.0253	0.170222
	DL6H8	1.07618	0.375334
	DL6A9	1.09178	1.00701
	DL6B9	1.06204	0.738025
	DL6C9	0.967009	0.487761
	DL6D9	1.11372	0.697809
	DL6E9	1.03973	0.444962
	DL6F9	1.09959	0.825075
	DL6G9	1.08659	0.659781
	DL6H9	1.0663	0.385815
	DL6A10	1.0557	0.725799
	DL6B10	1.02726	0.300346
	DL6C10	1.03972	1.25819
	DL6D10	1.04245	0.419275
	DL6E10	1.01855	0.324915
	DL6F10	0.97829	0.121528
	DL6G10	1.0987	1.69534
	DL6H10	1.03047	0.154259
	DL6A11	1.02118	0.65242
	DL6B11	1.0057	0.282106
	DL6C11	0.987074	1.2388
	DL6D11	1.00626	0.273848
	DL6E11	0.993491	0.585736
	DL6F11	1.07526	1.1197
	DL6G11	1.01068	0.336828
	DL6H11	1.01462	0.0810118
	DL7A1	1.01749	0.073391
	DL7B1	0.899545	0.451448
	DL7C1	0.837932	0.76011
	DL7D1	0.833442	0.675629
	DL7E1	0.881542	0.336971
	DL7F1	0.847117	0.902163
	DL7G1	0.856274	0.72409
	DL7H1	0.944418	0.62333
	DL7A2	0.909517	1.01328
	DL7B2	0.889691	1.34926
	DL7C2	0.807801	1.27615
	DL7D2	0.870252	0.497482
	DL7E2	0.886709	0.410565
	DL7F2	0.844248	0.965785
	DL7G2	0.916022	0.79242
	DL7H2	0.905989	0.803937
	DL7A3	0.901751	0.706865
	DL7C3	0.923973	0.939873
	DL7D3	0.905817	0.868061
	DL7E3	0.954244	0.782151
	DL7F3	0.999452	0.00307906
	DL7G3	0.980409	0.0624156
	DL7H3	0.987349	0.151418
	DL7A4	0.948364	0.313968
	DL7B4	0.949028	1.02572
	DL7C4	1.02478	0.299171
	DL7D4	0.966127	0.515108
	DL7E4	0.986325	0.173688
	DL7F4	1.02295	0.430494
	DL7G4	0.898478	1.7299
	DL7H4	0.955401	0.286492
	DL7A5	0.862627	0.442483
	DL7B5	0.950042	0.766949
	DL7C5	0.995023	0.0862252
	DL7D5	0.923415	1.2526
	DL7E5	0.98474	0.361549
	DL7F5	0.992192	0.081936
	DL7G5	1.00849	0.0484315
	DL7H5	0.996263	0.0243437
	DL7A6	0.999128	0.0152103
	DL7B6	0.939814	1.45291
	DL7C6	0.930974	1.2242
	DL7D6	0.868123	1.30996
	DL7E6	0.933589	0.591236
	DL7F6	1.03223	0.170844
	DL7G6	1.00572	0.0479829
	DL7H6	1.05081	1.22593
	DL7A7	0.902033	0.456262
	DL7B7	0.925219	1.77757
	DL7C7	0.961718	1.26997
	DL7D7	0.963278	1.24508
	DL7E7	0.986001	0.254736
	DL7F7	0.980031	0.196512
	DL7G7	0.976384	0.182753
	DL7H7	1.02643	0.157208
	DL7A8	0.996907	0.0257299
	DL7B8	0.973072	0.889502
	DL7C8	0.950773	1.24134
	DL7D8	1.03011	0.296641
	DL7E8	0.949669	0.477199
	DL7F8	1.03366	0.358691
	DL7G8	0.972601	0.231185
	DL7H8	1.02907	0.178263
	DL7A9	0.978915	1.37189
	DL7B9	0.960133	0.548093
	DL7C9	0.984698	1.20163
	DL7D9	0.97241	1.32424
	DL7E9	0.973602	0.362728
	DL7F9	0.84678	1.37386
	DL7G9	1.00084	0.00536745
	DL7H9	1.03617	0.206134
	DL7A10	1.00127	0.0688017
	DL7B10	1.08276	0.530928
	DL7C10	0.975996	1.6138
	DL7D10	0.977997	0.909817
	DL7E10	0.978609	0.147556
	DL7F10	0.967859	0.558052
	DL7G10	0.968932	0.546879
	DL7H10	0.935658	0.687696
	DL7A11	1.02318	0.266836
	DL7B11	0.96056	0.477036
	DL7C11	0.983904	0.176537
	DL7D11	1.00046	0.00833694
	DL7E11	0.992325	0.13421
	DL7F11	0.995628	0.0385166
	DL7G11	0.98831	0.127265
	DL7H11	1.02947	0.172947
	DL8A1	0.930244	0.580711
	DL8B1	0.924012	0.309631
	DL8C1	0.874542	0.497562
	DL8D1	0.82967	0.83695
	DL8E1	0.850437	0.45229
	DL8F1	0.889201	0.439581
	DL8G1	0.889807	0.416597
	DL8H1	0.941263	0.220632
	DL8A2	0.948244	0.318993
	DL8B2	0.902536	0.494815
	DL8C2	0.881328	0.710575
	DL8D2	0.885768	0.46499
	DL8E2	0.8915	0.482765
	DL8F2	0.879706	0.485679
	DL8G2	0.85337	0.699361
	DL8H2	0.889112	0.893112
	DL8A3	0.94811	0.273776
	DL8B3	0.92791	0.53726
	DL8C3	0.915363	0.578825
	DL8D3	0.865642	0.780282
	DL8E3	0.876617	0.750095
	DL8F3	0.885587	0.572433
	DL8G3	0.863377	0.857838
	DL8H3	0.991087	0.0274639
	DL8A4	1.02437	0.103862
	DL8B4	0.938854	0.34059
	DL8C4	0.844778	0.957223
	DL8D4	0.893556	0.602018
	DL8E4	0.890069	0.62529
	DL8F4	0.737446	1.72619
	DL8G4	0.909054	0.554699
	DL8H4	0.942262	0.300296
	DL8A5	0.937122	0.265288
	DL8B5	0.89135	0.41676
	DL8C5	0.972143	0.129343
	DL8D5	0.895364	0.595084
	DL8E5	0.913753	0.509431
	DL8F5	0.901337	0.449946
	DL8G5	0.922949	0.388887
	DL8H5	0.914207	0.574284
	DL8A6	0.942189	0.249707
	DL8B6	0.886345	0.602607
	DL8C6	0.87621	0.736604
	DL8D6	0.894068	0.693084
	DL8E6	0.900178	0.562236
	DL8F6	0.864739	0.72765
	DL8G6	0.898513	0.607629
	DL8H6	0.935426	0.423467
	DL8A7	0.95019	0.154736
	DL8B7	0.876706	0.698087
	DL8C7	0.893561	0.596963
	DL8D7	0.984824	0.0705882
	DL8E7	0.914687	0.515376
	DL8F7	0.907679	0.544868
	DL8G7	0.915063	0.539708
	DL8H7	0.962483	0.247701
	DL8A8	0.950946	0.215834
	DL8B8	0.902437	0.684098
	DL8C8	0.94399	0.354867
	DL8D8	0.949887	0.430978
	DL8E8	0.908678	0.897838
	DL8F8	0.950221	0.334999
	DL8G8	0.948159	0.354855
	DL8H8	1.01424	0.074631
	DL8A9	0.946024	0.32818
	DL8B9	0.977658	0.158252
	DL8C9	0.917843	0.961311
	DL8D9	0.900793	1.04754
	DL8E9	0.94128	0.615573
	DL8F9	0.957252	0.436282
	DL8G9	0.828886	1.33272
	DL8H9	0.962016	0.328185
	DL8A10	0.970654	0.164519
	DL8B10	0.951946	0.797459
	DL8C10	0.973973	0.180375
	DL8D10	0.896631	1.2588
	DL8E10	0.943742	0.942393
	DL8F10	0.969249	0.731879
	DL8G10	0.994371	0.0299967
	DL8H10	0.952394	0.54356
	DL8A11	0.985736	0.133333
	DL8B11	0.955219	0.960819
	DL8C11	0.974497	0.435222
	DL8D11	0.948514	0.731739
	DL8E11	0.941223	0.93137
	DL8F11
	DL8G11	0.894571	0.887422
	DL8H11	0.992037	0.198097
	DL9A1	0.882242	0.496673
	DL9B1	0.885406	0.465666
	DL9C1	0.856333	0.669641
	DL9D1	0.860111	0.670835
	DL9E1	0.841692	0.600813
	DL9F1	0.768775	0.813597
	DL9G1	0.85991	0.608095
	DL9H1	0.839452	0.81236
	DL9A2	0.86904	0.554801
	DL9B2	0.87788	0.564557
	DL9C2	0.82779	0.751113
	DL9D2	0.830575	0.616378
	DL9E2	0.83444	0.796521
	DL9F2	0.862087	0.57049
	DL9G2	0.844374	0.574406
	DL9H2	0.835947	0.655026
	DL9A3	0.856487	0.619398
	DL9B3	0.876953	0.590925
	DL9C3	0.75353	0.956622
	DL9D3	0.858571	0.592694
	DL9E3	0.842956	0.795457
	DL9F3	0.912269	0.313926
	DL9G3	0.862223	0.552658
	DL9H3	0.838092	0.68292
	DL9A4	0.891441	0.470347
	DL9B4	0.933204	0.2353
	DL9C4	0.856688	0.646214
	DL9D4	0.854232	0.701456
	DL9E4	0.853687	0.507849
	DL9F4	0.885195	0.537533
	DL9G4	0.867822	0.600388
	DL9H4	0.867034	0.809196
	DL9A5	0.836934	0.701433
	DL9B5	0.897956	0.415501
	DL9C5	0.892524	0.426614
	DL9D5	0.888999	0.431439
	DL9E5	0.883787	0.546814
	DL9F5	0.898672	0.542379
	DL9G5	0.867423	0.560069
	DL9H5	0.889122	0.402069
	DL9A6	0.911109	0.304886
	DL9B6	0.873081	0.95062
	DL9C6	0.908433	0.490896
	DL9D6	0.888962	0.518902
	DL9E6	0.888952	0.497186
	DL9F6	0.863929	0.649061
	DL9G6	0.8228	0.893095
	DL9H6	0.903544	0.406477
	DL9A7	0.912914	0.370208
	DL9B7	0.936797	0.273878
	DL9C7	0.858248	0.734333
	DL9E7	0.856091	0.717461
	DL9F7	0.898626	0.302068
	DL9G7	0.893911	0.532951
	DL9H7	0.949793	0.217523
	DL9A8	0.955426	0.200063
	DL9B8	0.923174	0.387621
	DL9C8	0.948427	0.298657
	DL9D8	0.936535	0.396256
	DL9E8	0.930444	0.407325
	DL9F8	0.932637	0.472392
	DL9G8	0.902968	0.521003
	DL9H8	0.964632	0.145402
	DL9A9	0.956637	0.204353
	DL9B9	0.950512	0.397823
	DL9C9	0.901247	1.22915
	DL9D9	0.92315	0.492077
	DL9E9	0.933388	0.438657
	DL9F9	0.886568	2.1073
	DL9G9	0.953919	0.802483
	DL9H9	0.994913	0.0278345
	DL9A10	0.9635	0.219394
	DL9B10	1.03877	0.30695
	DL9C10	0.898726	0.90275
	DL9D10	1.01898	0.188963
	DL9E10	0.974554	0.208159
	DL9F10	0.94132	1.56301
	DL9G10	0.913507	1.03063
	DL9H10	0.988106	0.0650945
	DL9A11	0.991571	0.456031
	DL9B11	0.965642	0.621973
	DL9C11	0.921639	1.84471
	DL9D11	0.881314	2.10438
	DL9E11	0.913658	1.17353
	DL9F11	0.960922	0.44159
	DL9G11	0.987341	0.0881599
	DL9H11	0.997268	0.0491305
	DL10A1	0.786236	1.30618
	DL10B1	0.811918	1.56662
	DL10C1	0.768528	1.82445
	DL10D1	0.825843	1.26199
	DL10E1	0.814148	1.53513
	DL10F1	0.826422	1.33432
	DL10G1	0.809651	1.53151
	DL10H1	0.842356	1.1641
	DL10A2	0.768911	1.67277
	DL10B2	0.867585	0.875387
	DL10C2	0.802862	1.26
	DL10D2	0.796831	1.65765
	DL10E2	0.813394	2.25667
	DL10F2	0.832007	1.22274
	DL10G2	0.819822	1.31348
	DL10H2	0.826421	1.42538
	DL10A3	0.833464	1.30982
	DL10B3	0.826826	1.522
	DL10C3	0.735985	1.53997
	DL10D3	0.903243	0.829751
	DL10E3	0.840276	0.978591
	DL10F3	0.818354	0.994185
	DL10G3	0.841842	1.30773
	DL10H3	0.825589	1.3414
	DL10A4	0.840534	1.21745
	DL10B4	0.829954	1.26005
	DL10C4	0.824326	1.39368
	DL10D4	0.821304	1.35717
	DL10E4	0.814371	1.78213
	DL10F4	0.816374	1.46791
	DL10G4	0.841793	1.33692
	DL10H4	0.862621	1.25604
	DL10A5	0.851242	1.17687
	DL10B5	0.830716	1.03909
	DL10C5	0.813055	1.1607
	DL10D5	0.858206	1.13198
	DL10E5	0.85302	1.59509
	DL10F5	0.854798	1.02455
	DL10G5	0.819204	1.29139
	DL10H5	0.857094	1.27938
	DL10A6	0.86247	1.23866
	DL10B6	0.848394	1.08367
	DL10C6	0.837183	0.983839
	DL10D6	0.844411	1.21231
	DL10E6	0.855471	0.717691
	DL10F6	0.814072	1.25816
	DL10G6	0.843007	1.11791
	DL10H6	0.85652	1.48713
	DL10A7	0.883098	1.27663
	DL10B7	0.883418	0.939891
	DL10C7	0.781892	1.78397
	DL10D7	0.842361	1.91772
	DL10E7	0.827036	1.30646
	DL10F7	0.852805	1.37621
	DL10G7	0.846337	1.57051
	DL10H7	0.849628	1.26074
	DL10A8	0.856184	1.26598
	DL10C8	0.881572	1.30438
	DL10D8	0.86714	1.73027
	DL10E8	0.821074	1.38141
	DL10F8	0.889652	1.24377
	DL10G8	0.907308	0.852573
	DL10H8	0.920714	0.544747
	DL10A9	0.889346	1.02607
	DL10B9	0.869215	2.64471
	DL10C9	0.862208	1.54687
	DL10D9	0.852443	2.13609
	DL10E9	0.869568	1.53951
	DL10F9	0.86442	1.41549
	DL10G9	0.881097	1.17498
	DL10H9	0.863821	1.0844
	DL10A10	0.92564	1.50589
	DL10B10	0.852356	3.20975
	DL10C10	0.8397	1.98629
	DL10D10	0.748188	2.07348
	DL10E10	0.886391	1.42879
	DL10F10	0.865612	1.06841
	DL10G10	0.92772	0.710532
	DL10H10	0.914971	1.06327
	DL10A11	0.948543	1.84755
	DL10B11	0.881851	1.69234
	DL10C11	0.89291	1.62092
	DL10D11	0.914019	0.763943
	DL10E11	0.891325	1.34868
	DL10F11	0.90264	1.08662
	DL10G11	0.911111	0.771526
	DL10H11	0.954027	0.785603
	DL11A1	0.734555	0.99016
	DL11B1	0.759744	1.6224
	DL11C1	0.785287	1.55919
	DL11D1	0.804954	1.34526
	DL11E1	0.802416	1.64882
	DL11F1	0.829272	1.02177
	DL11G1	0.833627	1.24912
	DL11H1	0.748406	1.37506
	DL11A2	0.794697	1.40751
	DL11B2	0.755168	1.44727
	DL11C2	0.797678	1.43425
	DL11D2	0.795635	1.4825
	DL11E2	0.838327	1.12214
	DL11F2	0.81021	1.33473
	DL11G2	0.794366	1.38029
	DL11H2	0.825406	1.34423
	DL11A3	0.815369	1.38209
	DL11B3	0.782225	1.35546
	DL11C3	0.775936	1.66412
	DL11D3	0.822243	1.25936
	DL11E3	0.820111	1.42774
	DL11F3	0.842967	0.926809
	DL11G3	0.752638	1.09491
	DL11H3	0.849303	0.941904
	DL11A4	0.84354	1.19085
	DL11B4	0.865367	0.97949
	DL11C4	0.783133	1.78798
	DL11D4	0.811521	1.6223
	DL11E4	0.837505	1.18327
	DL11F4	0.845814	1.2148
	DL11G4	0.787491	1.38809
	DL11H4	0.845799	1.33281
	DL11A5	0.778639	1.25385
	DL11B5	0.862552	0.945254
	DL11C5	0.830291	1.41446
	DL11D5	0.870718	1.02971
	DL11E5	0.860819	1.1012
	DL11F5	0.8535	0.878363
	DL11G5	0.854919	1.19398
	DL11H5	0.804605	1.84396
	DL11A6	0.964239	0.123039
	DL11B6	0.848408	1.1411
	DL11C6	0.846183	1.32149
	DL11D6	0.855576	1.53173
	DL11E6	0.912166	1.03796
	DL11F6	0.853268	1.37273
	DL11G6	0.876457	1.18076
	DL11H6	0.867031	1.07653
	DL11A7	0.908182	0.826446
	DL11B7	0.887289	1.29391
	DL11C7	0.875453	1.20299
	DL11D7	0.921028	0.706553
	DL11E7	0.884905	1.83303
	DL11F7	0.857847	0.999394
	DL11G7	0.864716	1.72904
	DL11H7	0.911181	1.11079
	DL11A8	0.918232	0.935659
	DL11B8	0.873843	1.58219
	DL11C8	0.917673	0.927692
	DL11D8	0.855329	2.21516
	DL11E8	0.963553	0.132962
	DL11F8	0.899065	1.37892
	DL11G8	0.918925	0.985883
	DL11H8	0.90216	1.28039
	DL11A9	0.924354	0.973042
	DL11B9	0.995889	0.0203854
	DL11C9	0.906182	1.7749
	DL11D9	0.851076	2.37538
	DL11E9	0.905793	1.55846
	DL11F9	0.913925	1.24085
	DL11G9	0.904176	1.87604
	DL11H9	0.868825	1.44347
	DL11A10	0.933662	0.857118
	DL11B10	0.997724	0.0190126
	DL11C10	0.881945	2.07305
	DL11D10	0.89127	1.31189
	DL11E10	0.903639	1.2226
	DL11F10	1.03756	0.462872
	DL11G10	0.928033	1.44904
	DL11H10	0.952653	1.02746
	DL11A11	0.963534	0.801422
	DL11B11	0.903486	1.9386
	DL11C11	0.886681	1.67508
	DL11D11	0.902028	1.28313
	DL11E11	0.885407	1.57729
	DL11F11	0.938331	0.524142
	DL11G11	0.915303	1.00596
	DL11H11	0.994016	0.181933
	DL12A1	0.90807	1.64296
	DL12B1	0.862181	1.65928
	DL12C1	0.878773	1.12962
	DL12D1	0.864515	1.69463
	DL12E1	0.874808	1.50112
	DL12F1	0.877922	0.92692
	DL12G1	0.837701	1.96748
	DL12H1	0.841133	2.21292
	DL12A2	0.935703	0.847039
	DL12B2	0.883406	1.99771
	DL12C2	0.916698	1.28221
	DL12D2	0.885065	1.19048
	DL12E2	0.885118	1.31778
	DL12F2	0.914253	0.739286
	DL12G2	0.941409	0.39587
	DL12H2	0.902765	1.41929
	DL12A3	0.851792	1.1409
	DL12B3	0.929955	0.767411
	DL12C3	0.925071	0.818469
	DL12D3	0.880369	1.28226
	DL12E3	0.821268	1.42745
	DL12F3	0.880374	1.70011
	DL12G3	0.90878	1.23318
	DL12H3	0.897806	1.2248
	DL12A4	0.963276	0.544065
	DL12B4	0.882133	1.35072
	DL12C4	0.725888	2.55754
	DL12D4	0.898027	0.821757
	DL12E4	0.859073	1.37816
	DL12F4	0.849356	1.48644
	DL12G4	0.763555	2.02049
	DL12H4	0.900249	1.16778
	DL12A5	0.892831	1.15006
	DL12B5	0.856803	2.36334
	DL12C5	0.871399	1.45936
	DL12D5	0.880159	1.49703
	DL12E5	0.853375	1.4333
	DL12F5	0.900602	1.35784
	DL12G5	0.896161	1.35756
	DL12H5	0.94802	0.685204
	DL12A6	0.922418	0.823817
	DL12B6	0.847893	1.03321
	DL12C6	0.891255	1.43728
	DL12D6	0.851454	2.02156
	DL12E6	0.837742	1.43085
	DL12F6	0.861233	1.66254
	DL12G6	0.841259	1.64772
	DL12H6	0.93586	0.55636
	DL12A7	0.937474	0.844735
	DL12B7	0.892259	1.68931
	DL12C7	0.884817	1.89404
	DL12D7	0.892265	1.41976
	DL12E7	0.882906	1.64254
	DL12F7	0.884552	1.9371
	DL12G7	0.791307	2.55353
	DL12H7	0.925985	0.760598
	DL12A8	0.923884	0.813119
	DL12B8	0.887889	1.64205
	DL12C8	0.904584	1.01224
	DL12D8	0.867909	1.88631
	DL12E8	0.931286	1.0258
	DL12F8	0.909148	1.06604
	DL12G8	0.922363	0.992566
	DL12H8	0.949051	0.601699
	DL12A9	0.833567	1.64809
	DL12B9	0.788616	1.84219
	DL12C9	0.953623	0.662462
	DL12D9	0.911963	2.02045
	DL12E9	0.88362	0.980233
	DL12F9	0.933269	1.09335
	DL12G9	0.86726	1.08742
	DL12H9	0.956689	0.67053
	DL12A10	0.920117	1.74874
	DL12B10	0.951314	0.838743
	DL12C10	0.960876	0.94085
	DL12D10	0.94196	0.894426
	DL12E10	0.969179	1.08928
	DL12F10	0.969859	0.855962
	DL12G10	0.89663	1.43795
	DL12H10	0.974036	0.495724
	DL12A11	0.906298	1.19863
	DL12B11	0.906934	1.28453
	DL12C11	0.980359	0.323302
	DL12D11	1.01091	0.271446
	DL12E11	0.954127	0.785854
	DL12F11	1.01314	0.208397
	DL12G11	0.864225	3.06197
	DL12H11	0.995409	0.0734214
	DL13A1	0.941304	0.731967
	DL13B1	0.926943	0.804302
	DL13C1	0.926233	0.888591
	DL13D1	0.927847	0.682534
	DL13E1	0.90074	0.722088
	DL13F1	0.875568	0.931402
	DL13G1	0.940836	0.673009
	DL13H1	0.97239	0.522324
	DL13A2	0.947781	0.652102
	DL13B2	0.981575	0.191716
	DL13C2	0.907235	1.33286
	DL13D2	0.904625	1.14993
	DL13E2	0.883958	1.23514
	DL13F2	0.87509	1.80423
	DL13G2	0.914491	1.51136
	DL13H2	0.937575	1.2569
	DL13A3	0.954778	0.451344
	DL13B3	0.933506	0.748214
	DL13C3	0.902484	1.25571
	DL13D3	0.910667	0.78846
	DL13E3	0.917177	0.892154
	DL13F3	0.933697	0.603259
	DL13G3	0.916956	0.819666
	DL13H3	0.996482	0.0421413
	DL13A4	0.902636	0.679049
	DL13B4	0.92155	0.716083
	DL13C4	0.9119	0.722255
	DL13D4	0.902945	1.51362
	DL13E4	0.907389	0.839195
	DL13F4	0.889117	0.741928
	DL13G4	0.994987	0.0811224
	DL13H4	0.947276	1.45666
	DL13A5	0.944388	0.752431
	DL13B5	0.898467	1.23164
	DL13C5	0.923397	0.606502
	DL13D5	0.923352	0.95996
	DL13E5	0.898196	0.90797
	DL13F5	0.941979	0.583323
	DL13G5	0.980179	0.575126
	DL13H5	0.984053	0.218808
	DL13A6	0.967229	0.261188
	DL13B6	0.992047	0.111781
	DL13C6	0.954419	0.295701
	DL13D6	0.88559	1.01795
	DL13E6	0.928961	1.03239
	DL13F6	0.923053	0.8134
	DL13G6	0.939358	0.598409
	DL13H6	0.983024	0.228659
	DL13A7	0.988046	0.24415
	DL13B7	0.918854	1.02983
	DL13C7	0.927243	0.537636
	DL13D7	0.938786	0.642912
	DL13E7	0.913056	1.44485
	DL13F7	0.935834	0.982657
	DL13G7	0.94252	0.657301
	DL13H7	0.969602	0.378307
	DL13A8	0.930453	0.83754
	DL13B8	0.914956	1.42779
	DL13C8	0.922315	1.63238
	DL13D8	0.893273	1.45876
	DL13E8	0.930261	0.950292
	DL13G8	0.936181	0.866798
	DL13H8	0.991409	0.0858411
	DL13A9	0.905287	1.27091
	DL13B9	1.05685	0.160955
	DL13C9	0.931918	0.704919
	DL13D9	0.933453	0.953104
	DL13E9	0.926141	0.800478
	DL13F9	0.936939	0.470755
	DL13G9	0.990587	0.482364
	DL13H9	0.933572	0.760647
	DL13A10	0.966545	0.817214
	DL13B10	0.929398	1.05252
	DL13C10	0.933596	0.698635
	DL13D10	0.916327	0.795176
	DL13E10	0.846124	0.969389
	DL13F10	0.926754	1.194
	DL13G10	0.928599	0.584763
	DL13H10	0.970713	0.361454
	DL13A11	0.973758	0.365955
	DL13B11	0.974776	0.185156
	DL13C11	0.932113	0.663589
	DL13D11	0.883921	0.839292
	DL13E11	1.03565	0.159378
	DL13F11	1.06133	0.384073
	DL13G11	0.951673	0.814491
	DL13H11	1.06183	0.437359
	DL14A1	0.853534	0.623953
	DL14B1	0.880541	0.824686
	DL14C1	0.925142	0.420459
	DL14D1	0.912246	0.55149
	DL14E1	0.888132	0.524165
	DL14F1	0.880104	0.515995
	DL14G1	0.91515	0.47162
	DL14H1	0.940217	0.484156
	DL14A2	0.924275	0.411476
	DL14B2	0.887447	0.643169
	DL14C2	0.957439	0.278069
	DL14D2	0.869282	1.02932
	DL14E2	0.927705	0.389421
	DL14F2	0.947234	0.293381
	DL14G2	0.878539	0.606729
	DL14H2	0.93975	0.356964
	DL14A3	0.939877	0.315595
	DL14B3	0.917962	0.421579
	DL14C3	0.945375	0.215039
	DL14D3	0.91355	0.461787
	DL14E3	0.956606	0.260121
	DL14F3	0.887769	0.48697
	DL14G3	1.00059	0.00349517
	DL14H3	0.957627	0.253334
	DL14A4	0.941334	0.457084
	DL14B4	0.619987	0.655637
	DL14C4	0.918997	0.402308
	DL14D4	0.916977	0.45927
	DL14E4	0.908798	0.476198
	DL14F4	0.899168	0.525007
	DL14G4	0.940163	0.355257
	DL14H4	0.944281	0.329319
	DL14A5	0.966384	0.201482
	DL14B5	0.908703	0.425193
	DL14C5	0.902522	0.475397
	DL14D5	0.928555	0.353714
	DL14E5	0.901104	0.534441
	DL14F5	0.930999	0.392654
	DL14G5	0.906199	0.410161
	DL14H5	0.938997	0.410829
	DL14A6	0.910192	0.332121
	DL14B6	0.943161	0.207051
	DL14C6	0.914108	0.434282
	DL14D6	0.879058	0.664597
	DL14E6	0.850244	0.610303
	DL14F6	0.880192	0.669377
	DL14G6	0.902069	0.489603
	DL14H6	1.05545	0.129771
	DL14A7	0.925721	0.396083
	DL14B7	0.944774	0.272829
	DL14C7	0.895991	0.482747
	DL14D7	0.922955	0.384958
	DL14E7	0.883019	0.605639
	DL14F7	0.879642	0.631393
	DL14G7	0.869097	1.25598
	DL14H7	0.957654	0.176974
	DL14A8	0.97966	0.0983269
	DL14B8	0.915176	0.452252
	DL14C8	0.896015	0.544026
	DL14D8	0.918826	0.588027
	DL14E8	0.931868	0.547308
	DL14F8	0.912142	0.693851
	DL14G8	0.893529	0.627391
	DL14H8	0.961438	0.250158
	DL14A9	0.919672	0.474568
	DL14B9	0.928762	0.46287
	DL14C9	0.828907	0.758258
	DL14D9	0.913933	0.553917
	DL14E9	0.910931	0.805989
	DL14F9	0.881756	1.47376
	DL14G9	0.923761	0.397488
	DL14H9	0.901353	0.655252
	DL14A10	0.938871	0.551584
	DL14B10	0.901482	0.483177
	DL14C10	0.834073	1.65323
	DL14D10	0.860039	1.05514
	DL14E10	0.934156	1.41938
	DL14F10	0.88898	2.31462
	DL14G10	0.911246	1.58692
	DL14H10	0.895902	0.410643
	DL14A11	0.972466	0.435127
	DL14B11	0.935432	1.15763
	DL14C11	0.918629	0.955206
	DL14D11	0.927469	0.708994
	DL14E11	0.862931	2.17701
	DL14F11	0.891934	1.81395
	DL14G11	0.918696	0.164104
	DL14H11	0.963655	0.294806
	DL15A1	0.876932	1.20788
	DL15B1	0.850521	2.53028
	DL15C1	0.85421	1.46154
	DL15D1	0.89961	1.3496
	DL15E1	0.857164	1.13782
	DL15F1	0.83201	1.688
	DL15G1	0.860583	1.12079
	DL15H1	0.825156	1.13771
	DL15A2	0.883045	1.92068
	DL15B2	0.83552	1.72588
	DL15C2	0.809971	1.30884
	DL15D2	0.811937	1.59632
	DL15E2	0.852432	1.56589
	DL15F2	0.842368	1.4334
	DL15G2	0.832079	1.65199
	DL15H2	0.8576	0.660553
	DL15A3	0.87003	0.477158
	DL15B3	0.886284	1.05249
	DL15C3	0.800842	1.62161
	DL15D3	0.817127	1.39755
	DL15E3	0.889808	0.91913
	DL15F3	0.808594	1.47718
	DL15G3	0.819834	1.39187
	DL15H3	0.856127	1.59612
	DL15A4	0.861523	1.80856
	DL15B4	0.876244	1.2208
	DL15C4	0.85175	1.13206
	DL15D4	0.812428	2.06892
	DL15F4	0.824081	1.83163
	DL15G4	0.866861	0.916349
	DL15H4	0.855228	1.21024
	DL15A5	0.917512	0.489431
	DL15B5	0.893651	1.41259
	DL15C5	0.853505	1.24732
	DL15D5	0.796354	1.26338
	DL15E5	0.858178	1.8923
	DL15F5	0.662117	2.25358
	DL15G5	0.869726	1.5771
	DL15H5	0.882108	1.22639
	DL15A6	0.891609	1.23658
	DL15B6	0.807923	1.2776
	DL15C6	0.830043	2.00218
	DL15D6	0.717395	1.90261
	DL15E6	0.833663	1.8119
	DL15F6	0.754532	2.2537
	DL15G6	0.855319	1.25725
	DL15H6	0.922777	2.22012
	DL15A7	0.891862	1.81047
	DL15B7	0.863421	1.87137
	DL15C7	0.872516	1.57491
	DL15D7	0.833069	1.59288
	DL15E7	0.840164	1.69424
	DL15F7	0.856611	1.84493
	DL15G7	0.859305	2.29993
	DL15H7	0.884518	2.19533
	DL15A8	0.90299	1.41761
	DL15B8	0.885378	1.66898
	DL15C8	0.884445	1.58326
	DL15D8	0.844171	2.16511
	DL15E8	0.886031	1.35431
	DL15F8	0.867608	1.38742
	DL15G8	0.887134	1.76061
	DL15H8	0.928287	1.72981
	DL15A9	0.903106	1.31483
	DL15B9	0.980228	0.0922819
	DL15C9	0.941478	0.377107
	DL15D9	0.886211	1.36426
	DL15E9	0.864128	1.23867
	DL15F9	0.873326	1.25697
	DL15G9	0.900087	2.292
	DL15H9	1.06983	0.255774
	DL15A10	0.929403	0.847886
	DL15B10	0.86157	1.06565
	DL15C10	0.880766	1.29841
	DL15D10	0.891109	1.45463
	DL15E10	0.88034	1.63159
	DL15F10	0.881362	0.894944
	DL15G10	0.88398	1.51965
	DL15H10	0.976039	0.123686
	DL15A11	0.951082	0.423047
	DL15B11	0.871472	1.32706
	DL15C11	0.924051	0.351461
	DL15D11	0.895206	1.31511
	DL15E11	0.894228	0.576349
	DL15F11	0.857558	1.01549
	DL15G11	0.905506	0.859615
	DL15H11	1.08442	0.516156
	DL5H3(new)	0.43	2.0276
	DL8F11(new)	0.48	2.97954
	LL1A1	1.41438	0.816087
	LL1B1	1.62142	0.806086
	LL1C1	1.10161	0.285781
	LL1D1	1.17175	0.489918
	LL1E1	1.10647	0.374078
	LL1F1	1.2617	0.664137
	LL1G1	1.1267	0.485741
	LL1H1	1.30334	0.829405
	LL1A2	1.05978	0.22444
	LL1B2	1.2153	0.747186
	LL1C2	1.01841	0.0846929
	LL1D2	1.00296	0.0148173
	LL1E2	1.00718	0.0331426
	LL1F2	1.03273	0.216345
	LL1G2	0.98967	0.0497074
	LL1H2	1.18948	1.21446
	LL1A3	1.05118	0.532941
	LL1B3	1.02474	0.163717
	LL1C3	0.902313	0.516968
	LL1D3	1.00561	0.0253363
	LL1E3	1.20614	0.815912
	LL1F3	1.27652	0.544957
	LL1G3	0.771359	1.06174
	LL1H3	1.15252	0.975114
	LL1A4	1.07786	0.78872
	LL1B4	1.07472	0.592648
	LL1C4	1.06405	0.606886
	LL1D4	1.06017	0.489646
	LL1E4	1.04368	0.426803
	LL1F4	1.10775	1.16751
	LL1G4	1.16024	0.892927
	LL1H4	1.16895	0.96988
	LL1A5	1.12984	1.03841
	LL1B5	1.06684	0.590967
	LL1C5	1.07785	1.02403
	LL1D5	1.00274	0.0414551
	LL1E5	1.05767	1.17528
	LL1F5	1.09029	0.972412
	LL1G5	1.0881	0.700804
	LL1H5	1.18747	1.62888
	LL1A6	1.05192	0.837785
	LL1B6	1.11882	0.78008
	LL1C6	1.05809	0.54628
	LL1D6	1.05575	0.813211
	LL1E6	1.0776	0.781977
	LL1G6	0.979326	0.495339
	LL1H6	1.12857	0.743224
	LL1A7	1.06719	0.877037
	LL1B7	1.05686	0.63585
	LL1C7	0.980955	0.107151
	LL1D7	1.03544	0.364806
	LL1E7	1.07964	0.66923
	LL1F7	1.04838	0.479295
	LL1G7	1.07943	0.724754
	LL1H7	1.11213	0.79876
	LL1A8	1.05616	1.20988
	LL1B8	0.978549	0.250271
	LL1C8	1.03061	0.354962
	LL1D8	0.985564	0.216796
	LL1E8	0.91678	0.653734
	LL1F8	1.01614	0.205978
	LL1G8	1.05914	0.675024
	LL1H8	1.08144	1.14758
	LL1A9	1.01145	0.247017
	LL1B9	1.04835	3.37934
	LL1C9	1.0157	0.20323
	LL1D9	1.03898	0.503769
	LL1E9	1.00344	0.0481998
	LL1F9	0.971129	0.716534
	LL1G9	1.03518	0.747984
	LL1H9	1.03375	0.366418
	LL1A10	0.947518	0.932289
	LL1B10	0.991621	0.275317
	LL1C10	1.00287	0.0452053
	LL1D10	1.00732	0.295479
	LL1E10	0.970274	0.69923
	LL1F10	0.992974	0.104641
	LL1G10	0.973743	0.423655
	LL1H10	1.05661	1.63161
	LL1A11	1.01145	0.152543
	LL1B11	0.979792	1.23846
	LL1C11	0.984055	0.549871
	LL1D11	0.940307	1.65962
	LL1E11	0.981598	1.96195
	LL1F11	1.01455	0.466649
	LL1G11	0.950179	2.02125
	LL1H11	1.02146	0.825821
	LL2A1	1.4867	0.744805
	LL2B1	1.17738	0.244999
	LL2C1	1.2391	0.329818
	LL2D1	1.21431	0.308269
	LL2E1	1.5901	0.660445
	LL2F1	1.20865	0.338039
	LL2G1	1.2538	0.391464
	LL2H1	1.28875	0.471854
	LL2A2	1.09192	0.289497
	LL2B2	1.05984	0.188661
	LL2C2	1.04234	0.110731
	LL2D2	1.02179	0.0543561
	LL2E2	1.0277	0.063192
	LL2F2	0.8776	0.271795
	LL2G2	1.04644	0.153281
	LL2H2	1.1753	0.491424
	LL2A3	1.08882	0.571004
	LL2B3	1.07161	0.316905
	LL2C3	1.03286	0.0973607
	LL2D3	1.06486	0.161642
	LL2E3	1.02795	0.0677877
	LL2F3	0.990981	0.0338342
	LL2G3	1.02259	0.0763503
	LL2H3	1.11861	0.826733
	LL2A4	1.06931	0.319817
	LL2B4	1.05455	0.246014
	LL2C4	0.971132	0.0811623
	LL2D4	0.93357	0.375951
	LL2E4	0.946116	0.192746
	LL2F4	1.0375	0.217954
	LL2G4	1.06661	0.334294
	LL2H4	1.0537	0.393502
	LL2A5	1.05401	0.50795
	LL2B5	0.98917	0.0496828
	LL2C5	1.00569	0.0212882
	LL2D5	1.00595	0.0357551
	LL2E5	1.00754	0.0486924
	LL2F5	1.03617	0.248814
	LL2G5	1.01907	0.129242
	LL2H5	1.07988	0.845222
	LL2A6	1.0046	0.0857295
	LL2B6	0.955896	0.450639
	LL2C6	1.03519	0.396159
	LL2D6	0.97284	0.280466
	LL2E6	1.02132	0.221486
	LL2F6	0.869864	0.872624
	LL2G6	1.01981	0.25793
	LL2H6	1.03709	0.418946
	LL2A7	1.00621	0.306432
	LL2B7	0.986462	0.358105
	LL2C7	1.00427	0.0574899
	LL2D7	1.02104	0.379494
	LL2E7	0.994153	0.0535174
	LL2F7	0.992786	0.0647302
	LL2G7	1.01316	0.259868
	LL2H7	1.04489	0.577358
	LL2A8	0.992889	0.747353
	LL2B8	0.984921	0.266831
	LL2C8	1.01519	0.307064
	LL2D8	0.996918	0.168524
	LL2E8	0.935836	1.18994
	LL2F8	1.00761	0.127325
	LL2G8	1.00842	0.160395
	LL2H8	0.961446	1.02106
	LL2A9	0.956335	1.61877
	LL2B9	0.922302	2.25681
	LL2C9	0.977434	1.25746
	LL2D9	0.922211	1.72689
	LL2E9	0.92261	1.7209
	LL2F9	0.967776	0.968689
	LL2G9	0.970685	0.825644
	LL2H9	0.933659	1.09218
	LL2A10	0.792465	1.88758
	LL2B10	0.978296	0.839406
	LL2C10	0.981734	0.125023
	LL2D10	0.968104	1.1946
	LL2E10	0.975126	0.629399
	LL2F10	0.899339	2.30489
	LL2G10	0.992979	0.105654
	LL2H10	0.987366	0.243694
	LL2A11	0.896132	1.67739
	LL2B11	0.962717	1.11909
	LL2C11	0.959715	1.45005
	LL2D11	0.978721	0.916168
	LL2E11	0.956774	0.860331
	LL2F11	0.982998	0.803124
	LL2G11	0.981836	1.59688
	LL2H11	1.01533	0.437568
	LL3A1	1.20594	0.437008
	LL3B1	1.38611	0.4875
	LL3C1	1.1915	0.531903
	LL3D1	1.21871	0.829493
	LL3E1	1.20954	0.776235
	LL3F1	1.2035	0.569907
	LL3G1	1.26899	0.740389
	LL3H1	1.31042	0.877609
	LL3A2	1.09487	0.40391
	LL3B2	1.10675	0.515044
	LL3C2	1.06902	0.352693
	LL3D2	0.958015	0.180284
	LL3E2	1.13326	0.458561
	LL3F2	1.13431	0.630594
	LL3G2	1.13629	0.722961
	LL3H2	1.19579	0.857224
	LL3A3	0.923355	0.148528
	LL3B3	0.961095	0.147885
	LL3C3	1.09184	0.45571
	LL3D3	1.07521	0.285579
	LL3E3	0.728021	1.03576
	LL3F3	1.0862	0.403907
	LL3G3	1.0879	0.540547
	LL3H3	1.135	0.598769
	LL3A4	1.04642	0.204
	LL3B4	1.06163	0.332597
	LL3C4	1.06118	0.271303
	LL3D4	1.04991	0.208519
	LL3E4	1.06346	0.382125
	LL3F4	1.06809	0.306611
	LL3G4	1.06482	0.380277
	LL3H4	1.12759	0.498553
	LL3A5	1.03206	0.135784
	LL3B5	1.04032	0.227978
	LL3C5	1.01016	0.0713224
	LL3D5	1.02635	0.114616
	LL3E5	1.04053	0.219888
	LL3F5	1.02801	0.201604
	LL3G5	1.03922	0.216811
	LL3H5	1.09801	0.409697
	LL3A6	1.02511	0.147461
	LL3B6	1.03306	0.290541
	LL3C6	1.0247	0.197025
	LL3D6	1.00125	0.00677341
	LL3E6	0.745774	1.66315
	LL3F6	1.0553	0.373896
	LL3G6	1.01534	0.0903499
	LL3H6	1.07935	0.276559
	LL3A7	1.0218	0.128116
	LL3B7	0.994475	0.0716604
	LL3C7	0.982783	0.189557
	LL3D7	0.969745	0.222428
	LL3E7	0.98664	0.136236
	LL3F7	0.996327	0.0353464
	LL3G7	1.01977	0.179851
	LL3H7	1.06754	0.389053
	LL3A8	1.03436	0.219106
	LL3B8	1.00521	0.0671786
	LL3C8	1.0005	0.00390717
	LL3D8	0.992213	0.0615156
	LL3E8	0.774557	1.27446
	LL3F8	1.02201	0.220233
	LL3G8	1.02359	0.238938
	LL3H8	1.00981	0.0668324
	LL3A9	1.02241	0.169891
	LL3B9	0.968884	0.508084
	LL3C9	0.960995	0.553977
	LL3D9	0.974884	0.339551
	LL3E9	0.985736	0.167724
	LL3F9	0.997435	0.0377824
	LL3G9	1.01151	0.191228
	LL3H9	1.04485	0.620895
	LL3A10	0.998871	0.00772091
	LL3B10	0.989666	0.127397
	LL3C10	0.950392	1.13885
	LL3D10	0.962346	0.859878
	LL3E10	0.995611	0.156533
	LL3F10	0.960933	0.857989
	LL3G10	1.00015	0.0038774
	LL3H10	0.866135	1.1941
	LL3A11	1.0263	0.215325
	LL3B11	0.987765	0.258541
	LL3C11	1.0084	0.100263
	LL3D11	0.946336	1.39488
	LL3E11	0.955662	1.3212
	LL3F11	1.02625	0.5469
	LL3G11	1.00455	0.137759
	LL3H11	1.01926	0.510139
	LL4A1	1.17385	0.81744
	LL4B1	1.15811	1.62171
	LL4C1	1.23734	1.14503
	LL4D1	1.22884	1.19089
	LL4E1	1.25169	0.96347
	LL4F1	1.2173	1.11614
	LL4G1	1.23249	1.36904
	LL4H1	1.21325	1.43298
	LL4A2	1.06211	0.525067
	LL4B2	1.07688	0.528507
	LL4C2	1.10325	0.503948
	LL4D2	1.1188	0.639106
	LL4E2	1.08645	0.472548
	LL4F2	1.1113	0.533721
	LL4G2	1.06087	0.91376
	LL4H2	1.14649	1.14336
	LL4A3	1.04643	1.34623
	LL4B3	1.1034	1.08479
	LL4C3	1.03304	0.730181
	LL4D3	1.10182	0.794206
	LL4E3	1.0853	0.752877
	LL4F3	1.11025	0.773392
	LL4G3	1.0957	1.28191
	LL4H3	1.11351	1.15171
	LL4A4	1.04579	2.0211
	LL4B4	1.06591	0.690702
	LL4C4	1.10278	1.25561
	LL4D4	1.07937	0.903767
	LL4E4	1.02484	1.0412
	LL4F4	0.937556	1.11934
	LL4G4	1.09768	1.40511
	LL4H4	1.11983	2.34313
	LL4A5	0.956998	1.05024
	LL4B5	1.06883	0.539468
	LL4C5	1.06517	1.12037
	LL4D5	1.05526	1.0399
	LL4E5	1.0419	0.780822
	LL4F5	0.955558	1.46544
	LL4G5	1.01787	0.440454
	LL4H5	1.08482	1.86018
	LL4A6	0.997465	0.0517663
	LL4B6	1.07115	0.804081
	LL4C6	1.01644	0.325227
	LL4D6	1.03564	0.623562
	LL4E6	1.03611	0.683905
	LL4F6	1.04089	0.956702
	LL4G6	1.02749	0.562969
	LL4H6	1.05568	1.99555
	LL4A7	0.982361	0.192519
	LL4B7	1.0387	0.505332
	LL4C7	0.971553	0.55866
	LL4D7	1.00185	0.0914955
	LL4E7	1.01053	0.582025
	LL4F7	1.00948	0.213704
	LL4G7	0.979282	0.459707
	LL4H7	1.07774	1.40624
	LL4A8	1.01698	0.225883
	LL4B8	0.998483	0.0226047
	LL4C8	1.01049	0.617405
	LL4D8	0.979768	1.65702
	LL4E8	0.988156	0.286206
	LL4F8	0.946877	0.691219
	LL4G8	1.00382	0.19473
	LL4H8	1.04708	1.10189
	LL4A9	0.97796	0.352413
	LL4B9	0.963181	1.00881
	LL4C9	0.934459	1.67312
	LL4D9	0.984655	0.535626
	LL4E9	0.971522	1.87613
	LL4F9	0.953021	1.34159
	LL4G9	0.997312	0.078669
	LL4H9	0.991151	0.228373
	LL4A10	0.970667	0.332411
	LL4B10	0.986197	0.129821
	LL4C10	0.953935	1.49197
	LL4D10	0.977775	0.941126
	LL4E10	0.990823	0.223776
	LL4F10	0.984542	0.208147
	LL4G10	0.97857	0.564872
	LL4H10	0.92722	1.33132
	LL4A11	0.968976	0.801386
	LL4B11	0.895048	2.04308
	LL4C11	0.966028	0.564444
	LL4D11	0.952478	0.650486
	LL4E11	0.952032	1.16175
	LL4F11	0.989861	0.428318
	LL4G11	0.996705	0.0633276
	LL4H11	0.998433	0.032535
	LL5A1	1.04867	0.158476
	LL5B1	1.03053	0.105945
	LL5C1	1.00314	0.0116907
	LL5D1	1.03208	0.16888
	LL5E1	1.08351	0.287419
	LL5F1	1.07059	0.449644
	LL5G1	1.12528	0.542054
	LL5H1	1.16005	0.617044
	LL5A2	1.04789	0.146346
	LL5B2	1.0435	0.194384
	LL5C2	1.14338	0.966325
	LL5D2	1.06576	0.277558
	LL5E2	1.0912	0.402391
	LL5F2	1.09889	0.467217
	LL5G2	1.02657	0.0957037
	LL5H2	0.968319	0.0910503
	LL5A3	1.14396	0.508202
	LL5B3	1.08645	0.342489
	LL5C3	1.05601	0.223992
	LL5D3	1.06864	0.305453
	LL5E3	1.05719	0.251096
	LL5F3	1.09481	0.337359
	LL5G3	1.11662	0.513513
	LL5H3	1.14325	0.68733
	LL5A4	1.06806	0.317764
	LL5B4	0.882034	0.334996
	LL5C4	1.00399	0.0135322
	LL5D4	1.06861	0.344711
	LL5E4	1.02881	0.221253
	LL5F4	1.05872	0.279487
	LL5G4	1.02554	0.131138
	LL5H4	1.09993	0.464294
	LL5A5	1.06282	0.458858
	LL5B5	1.03137	0.18505
	LL5C5	1.01429	0.0885131
	LL5D5	1.02084	0.14372
	LL5E5	0.990654	0.0589268
	LL5F5	1.01483	0.0628923
	LL5G5	1.0011	0.00416461
	LL5H5	1.12313	0.627819
	LL5A6	1.02576	0.58639
	LL5B6	1.00903	0.0839645
	LL5C6	0.96897	0.353133
	LL5D6	0.994702	0.0668338
	LL5E6	1.00168	0.00834239
	LL5F6	1.02359	0.137306
	LL5G6	1.0248	0.174742
	LL5H6	1.08625	0.29471
	LL5A7	0.998932	0.0245925
	LL5B7	1.01641	0.309453
	LL5C7	1.02796	0.417584
	LL5D7	0.977195	0.416495
	LL5E7	0.960719	1.16626
	LL5F7	0.998413	0.0192002
	LL5G7	0.964867	0.31556
	LL5H7	0.996554	0.0261449
	LL5A8	1.02216	0.386196
	LL5B8	1.00062	0.00730892
	LL5C8	1.00998	0.132483
	LL5D8	0.995501	0.0783249
	LL5E8	0.958364	1.03139
	LL5F8	1.04899	0.999996
	LL5G8	1.0254	0.663534
	LL5H8	1.06477	2.35559
	LL5A9	0.999579	0.0119519
	LL5B9	1.02425	0.196707
	LL5C9	1.06541	0.928365
	LL5D9	1.0331	0.253922
	LL5E9	0.933987	0.818235
	LL5F9	1.05271	0.533833
	LL5G9	1.11886	1.21744
	LL5H9	1.06063	0.743197
	LL5A10	1.03708	0.17606
	LL5B10	0.826196	1.55531
	LL5C10	0.91541	0.848095
	LL5D10	1.00567	0.0353258
	LL5E10	1.00082	0.00567864
	LL5F10	1.01254	0.0621316
	LL5G10	1.06329	0.907843
	LL5H10	1.12275	0.682498
	LL5A11	1.0549	0.303077
	LL5B11	0.992752	0.135149
	LL5C11	0.97536	0.478038
	LL5D11	0.978649	0.241895
	LL5E11	0.98471	0.60166
	LL5F11	1.03356	0.797559
	LL5G11	1.02553	0.289952
	LL5H11	1.04833	0.531073
	LL6A1	0.900945	0.339863
	LL6B1	0.822357	0.707976
	LL6C1	0.863597	0.519761
	LL6D1	0.842895	0.50415
	LL6E1	0.890712	0.44847
	LL6F1	0.863121	0.47757
	LL6G1	0.889991	0.410907
	LL6H1	0.940771	0.167143
	LL6A2	0.908105	0.349169
	LL6B2	0.901581	0.405072
	LL6C2	0.89758	0.462302
	LL6D2	0.910557	0.291266
	LL6E2	0.890655	0.315578
	LL6F2	0.895158	0.411721
	LL6G2	0.930768	0.226462
	LL6H2	0.968855	0.0820865
	LL6A3	0.933777	0.275503
	LL6B3	0.94884	0.158403
	LL6C3	0.903916	0.279177
	LL6D3	0.915135	0.270302
	LL6E3	0.911874	0.258331
	LL6F3	0.841215	0.378866
	LL6G3	0.938539	0.17051
	LL6H3	0.957457	0.125141
	LL6A4	0.882832	0.583263
	LL6B4	0.931452	0.340514
	LL6C4	0.896602	0.40849
	LL6D4	0.921683	0.315331
	LL6E4	0.940573	0.210587
	LL6F4	0.90501	0.3244
	LL6G4	0.935092	0.211571
	LL6H4	0.968273	0.114192
	LL6A5	0.942056	0.343841
	LL6B5	0.939512	0.42863
	LL6C5	0.927622	0.387173
	LL6D5	0.912837	0.477568
	LL6E5	0.911749	0.479936
	LL6F5	0.912526	0.348616
	LL6G5	0.923598	0.343878
	LL6H5	0.935691	0.266121
	LL6A6	0.974676	0.175219
	LL6B6	0.917565	0.574771
	LL6C6	0.641694	1.36444
	LL6D6	0.916782	0.436547
	LL6E6	0.924247	0.455401
	LL6F6	0.910205	0.470245
	LL6G6	0.928502	0.365226
	LL6H6	0.95602	0.193726
	LL6A7	0.948286	0.574692
	LL6B7	0.861733	1.02637
	LL6C7	0.925568	0.833064
	LL6D7	0.898113	1.04839
	LL6E7	0.87251	0.876674
	LL6F7	0.855904	0.999833
	LL6G7	0.928376	0.426083
	LL6H7	0.968213	0.17256
	LL6A8	0.938903	0.870186
	LL6B8	0.856605	1.41885
	LL6C8	0.857714	0.94126
	LL6D8	0.907474	0.760344
	LL6E8	0.897508	0.861997
	LL6F8	0.998618	0.00891042
	LL6G8	1.05146	0.415658
	LL6H8	0.935831	0.586961
	LL6A9	0.928697	0.901035
	LL6B9	0.869165	1.0796
	LL6C9	0.919427	1.08746
	LL6D9	0.86711	0.998318
	LL6E9	0.935495	0.57653
	LL6F9	0.938376	0.701029
	LL6G9	0.916159	0.788016
	LL6H9	0.961622	0.44707
	LL6A10	0.918805	0.895178
	LL6B10	0.910722	0.984915
	LL6C10	0.95283	0.757913
	LL6D10	0.941048	0.731237
	LL6E10	0.884072	3.54921
	LL6F10	0.877871	1.52138
	LL6G10	0.855603	1.10847
	LL6H10	1.0733	1.16752
	LL6A11	0.96187	0.829873
	LL6B11	0.92287	0.638083
	LL6C11	0.985934	0.375112
	LL6D11	0.903976	1.12245
	LL6E11	0.890302	2.2854
	LL6F11	0.984813	0.215148
	LL6G11	1.01333	0.173724
	LL6H11	0.96351	0.134864
	LL7A1	1.11053	0.418832
	LL7B1	1.05597	0.866672
	LL7C1	1.01505	0.0958714
	LL7D1	1.03767	0.46688
	LL7E1	0.983742	0.481805
	LL7F1	1.10792	1.12103
	LL7G1	1.15716	0.509624
	LL7H1	1.0918	0.715536
	LL7A2	1.1043	0.710855
	LL7B2	1.03048	0.130237
	LL7C2	1.02989	0.178228
	LL7D2	1.08455	1.00984
	LL7E2	1.11671	0.840651
	LL7F2	1.12803	0.797394
	LL7G2	1.16624	0.827454
	LL7H2	1.20744	0.851764
	LL7A3	1.17456	1.22303
	LL7B3	1.13476	1.04058
	LL7C3	1.07581	0.47166
	LL7D3	1.08125	0.697173
	LL7E3	1.13425	0.734821
	LL7F3	1.08062	0.503137
	LL7G3	1.12859	1.0774
	LL7H3	1.19193	1.12053
	LL7A4	1.14016	0.895308
	LL7B4	1.13384	0.968221
	LL7C4	1.08533	1.54793
	LL7D4	1.06446	0.533634
	LL7E4	1.10369	0.888736
	LL7F4	1.02597	0.260306
	LL7G4	1.07084	0.295318
	LL7H4	0.946094	1.74216
	LL7A5	1.12814	0.980227
	LL7B5	1.07041	0.745561
	LL7C5	1.02159	0.193538
	LL7D5	1.0211	0.365797
	LL7E5	1.04429	0.954542
	LL7F5	1.17158	1.72039
	LL7G5	1.09086	0.990702
	LL7H5	1.07826	0.982345
	LL7A6	1.08425	0.605614
	LL7B6	1.06207	1.73815
	LL7C6	1.02024	0.330835
	LL7D6	1.06245	1.19744
	LL7E6	1.07672	0.625299
	LL7F6	1.05333	1.96287
	LL7G6	1.01656	0.296557
	LL7H6	1.02404	0.229327
	LL7A7	1.05534	1.97121
	LL7B7	1.05323	2.68135
	LL7C7	1.01397	0.753748
	LL7D7	0.989881	0.0801028
	LL7E7	1.00597	0.0424486
	LL7F7	1.03799	1.17108
	LL7G7	1.04999	0.446841
	LL7H7	1.0171	0.474828
	LL7A8	1.05955	0.426798
	LL7B8	1.0253	1.04721
	LL7C8	1.00096	0.00266412
	LL7D8	1.00219	0.273288
	LL7E8	1.01292	0.469042
	LL7F8	1.02529	0.6077
	LL7G8	1.05308	0.734674
	LL7H8	1.11968	0.911014
	LL7A9	1.03179	0.350278
	LL7B9	0.872623	0.829362
	LL7C9	0.829793	1.97311
	LL7D9	0.96299	0.30242
	LL7E9	0.944404	0.611659
	LL7F9	1.00164	0.0215708
	LL7G9	0.998383	0.0189063
	LL7H9	1.02868	0.201095
	LL7A10	0.998979	0.0164999
	LL7B10	1.00005	0.000691409
	LL7C10	0.985786	0.183896
	LL7D10	0.974049	0.429988
	LL7E10	0.94558	0.409228
	LL7F10	0.875712	0.704437
	LL7G10	0.927088	0.528678
	LL7H10	0.97321	0.0896948
	LL7A11	0.97886	0.331125
	LL7B11	1.0513	0.298469
	LL7C11	0.937626	0.294213
	LL7D11	0.925817	0.27403
	LL7E11	0.899593	0.593347
	LL7F11	0.908658	0.336909
	LL7G11	0.890969	0.654107
	LL7H11	1.07682	1.39361
	LL8A1	1.13	0.399344
	LL8B1	1.18378	0.523033
	LL8C1	1.18419	0.541954
	LL8D1	1.14125	0.369326
	LL8E1	1.14313	0.475938
	LL8F1	1.17396	0.495789
	LL8G1	1.18955	0.358226
	LL8H1	1.20769	0.76367
	LL8A2	1.02415	0.103491
	LL8B2	1.02028	0.0937038
	LL8C2	1.05873	0.204073
	LL8D2	1.07816	0.257395
	LL8E2	0.996304	0.014807
	LL8F2	1.09671	0.283413
	LL8G2	1.0673	0.241169
	LL8H2	1.13394	0.588408
	LL8A3	1.00295	0.0254622
	LL8B3	0.980287	0.0989253
	LL8C3	0.988893	0.0498891
	LL8D3	1.00687	0.0254479
	LL8E3	1.05156	0.195103
	LL8F3	0.926367	0.411493
	LL8G3	1.0802	0.450425
	LL8H3	1.10726	0.603136
	LL8A4	1.00358	0.034382
	LL8B4	0.977922	0.158586
	LL8C4	0.94167	0.441062
	LL8D4	0.998932	0.00619512
	LL8E4	1.01578	0.0854734
	LL8F4	0.956333	0.236282
	LL8G4	0.95292	0.334308
	LL8H4	0.920888	0.626936
	LL8A5	1.00293	0.0500964
	LL8B5	0.944114	0.568121
	LL8C5	0.961847	0.260854
	LL8D5	0.941241	0.501913
	LL8E5	0.941507	0.565824
	LL8F5	0.993018	0.0605114
	LL8G5	0.985772	0.105769
	LL8H5	1.01976	0.396008
	LL8A6	0.991878	0.152548
	LL8B6	0.920172	0.797416
	LL8C6	0.941564	0.988448
	LL8D6	0.949424	0.403011
	LL8E6	0.954375	0.357116
	LL8F6	0.987188	0.119209
	LL8G6	0.958643	0.542141
	LL8H6	0.972811	0.861945
	LL8A7	1.06302	0.533413
	LL8B7	0.791233	1.18002
	LL8C7	0.936172	0.876179
	LL8D7	0.911954	1.8377
	LL8E7	0.91417	1.3929
	LL8F7	0.925608	0.803159
	LL8G7	0.948751	0.652347
	LL8H7	0.98512	0.9127
	LL8A8	0.963791	1.86851
	LL8B8	0.912614	1.69606
	LL8C8	0.933737	1.3151
	LL8D8	0.939193	0.891031
	LL8E8	0.962529	0.713731
	LL8F8	0.9325	1.05875
	LL8G8	0.942582	0.910532
	LL8H8	0.963147	0.334098
	LL8A9	1.00211	0.106671
	LL8B9	0.98144	0.609215
	LL8C9	0.905268	1.54547
	LL8D9	0.957259	0.77155
	LL8E9	0.917159	1.59587
	LL8F9	0.842328	1.49093
[truncated: 6,625 more rows]

## Sheet: C
Concentration (μM)	p75			mean	SD
1	95	91	115	100.333	7.42369
2.5	82	86	101	89.6667	5.78312
5	66	81	88	78.3333	6.48931
10	49	55	68	57.3333	5.60753
20	39	55	49	47.6667	4.66667
50	33	42	39	38	2.64575
	M2
1	96	90	113	99.6667	6.88799
2.5	94	111	94	99.6667	5.66667
5	89	109	92	96.6667	6.22718
10	90	105	99	98	4.3589
20	109	89	98	98.6667	5.78312
50	112	92	109	104.333	6.22718
	A2b
1	111	92	98	100.333	5.60753
2.5	89	116	95	100	8.18535
5	95	87	112	98	7.37111
10	81	96	87	88	4.3589
20	90	98	82	90	4.6188
50	79	86	94	86.3333	4.33333

## Sheet: D
		Div17E5 (uM)	GFP/OD630
			p75NTR WT						p75NTR I252A
			n1	n2	n3	Mean	SE	N	n1	n2	n3	Mean	SE	N
		0	104	98	98	100	2	3	102	100	99	100	1	3
		7.5	70	62	76	69	4	3	99	104	92	98	4	3
		15	62	58	63	61	2	3	98	107	87	97	6	3
		20	50	41	44	45	3	3	96	91	100	96	3	3
		50	43	46	47	45	1	3	99	106	92	99	4	3

## Sheet: E
	Div17E5 (uM)	GFP/OD630
		p75NTR WT						p75NTR V254A
		n1	n2	n3	Mean	SE	N	n1	n2	n3	Mean	SE	N
	0	104	98	98	100	2	3	98	105	97	100	2	3
	7.5	70	62	76	69	4	3	87	97	91	92	5	3
	15	62	58	63	61	2	3	86	95	96	92	5	3
	20	50	41	44	45	3	3	89	96	99	95	3	3
	50	43	46	47	45	1	3	95	85	98	93	6	3

## Sheet: F
	Div17E5 (uM)	GFP/OD630
		p75NTR WT						p75NTR P253G
		n1	n2	n3	Mean	SE	N	n1	n2	n3	Mean	SE	N
	0	104	98	98	104	98	98	107	96	98	100	3	3
	7.5	70	62	76	69	4	3	62	68	61	64	2	3
	15	62	58	63	61	2	3	61	77	66	68	5	3
	20	50	41	44	45	3	3	59	49	56	55	3	3
	50	43	46	47	45	1	3	57	56	59	57	1	3

## Sheet: G
	Time after compound addition (min)	DMSO	Div17E5
	-3	101	98
	-2.5	97	97
	-2	101	101
	-1.5	99	97
	-1	102	103
	-0.5	100	104
	0	99	106
	0.5	97	88
	1	99	110
	1.5	98	101
	2	99	115
	2.5	100	82
	3	96	112
	3.5	99	105
	4	99	80
	4.5	97	111
	5	95	83
	5.5	98	99
	6	97	121
	6.5	97	122
	7	102	100
	7.5	95	100
	8	100	74
	8.5	100	96
	9	97	96
	9.5	98	103
	10	100	99
	10.5	105	110
	11	104	95
	11.5	99	89
	12	96	110
	12.5	98	95
	13	100	108
	13.5	96	110
	14	98	100
	14.5	101	105
	15	101	94

## Sheet: H
		Time after compound addition (min)	wt	I253A
		-3	98	99
		-2.5	97	97
		-2	101	103
		-1.5	97	101
		-1	103	94
		-0.5	104	106
		0	106	101
		0.5	88	97
		1	110	99
		1.5	101	105
		2	115	103
		2.5	82	100
		3	112	100
		3.5	105	99
		4	80	102
		4.5	111	95
		5	83	101
		5.5	99	100
		6	121	103
		6.5	122	91
		7	100	103
		7.5	100	100
		8	74	96
		8.5	96	103
		9	96	93
		9.5	103	102
		10	99	101
		10.5	110	97
		11	95	105
		11.5	89	98
		12	110	97
		12.5	95	99
		13	108	104
		13.5	110	102
		14	100	96
		14.5	105	104
		15	94	99
