# Supplementary material for: Impaired migration and lung invasion of human melanoma by a novel small molecule targeting the transmembrane domain of death receptor p75NTR
Source: EMBO Mol Med. 2025 Sep 17;17(10):2661–90. doi: 10.1038/s44321-025-00297-1 (PMC12514245; doi:10.1038/s44321-025-00297-1)
Supplement: Supplementary file 3 — Source data Fig. 2 [file 44321_2025_297_MOESM3_ESM.zip]

Archive with 16 entries (15 files):
- Figure 2/
- __MACOSX/._Figure 2
- Figure 2/new 2C GAPDH.tif
- __MACOSX/Figure 2/._new 2C GAPDH.tif
- Figure 2/Fig 2B PARP.tif
- __MACOSX/Figure 2/._Fig 2B PARP.tif
- Figure 2/Fig 2B GAPDH.tif
- __MACOSX/Figure 2/._Fig 2B GAPDH.tif
- Figure 2/new 2C PARP.tif
- __MACOSX/Figure 2/._new 2C PARP.tif
- Figure 2/Fig 2A p75.jpg
- __MACOSX/Figure 2/._Fig 2A p75.jpg
- Figure 2/Fig 2A GAPDH.jpg
- __MACOSX/Figure 2/._Fig 2A GAPDH.jpg
- Figure 2/Figure 2D.xlsx
- __MACOSX/Figure 2/._Figure 2D.xlsx
