# Supplementary material for: Impaired migration and lung invasion of human melanoma by a novel small molecule targeting the transmembrane domain of death receptor p75NTR
Source: EMBO Mol Med. 2025 Sep 17;17(10):2661–90. doi: 10.1038/s44321-025-00297-1 (PMC12514245; doi:10.1038/s44321-025-00297-1)
Supplement: Supplementary file 3 — Source data Fig. 2 [file 44321_2025_297_MOESM3_ESM.zip › Figure 2/Figure 2D.xlsx]

## Sheet: D
			Cell Viability (%)
		Div17E5 (uM)	A875 NT						A875 shp75
			n1	n2	n3	Mean	SD	N	n1	n2	n3	Mean	SD	N
		0	103	102	95	100	4	3	100	99	101	100	1	3
		0.5	85	77	76	79	6	3	101	104	104	103	2	3
		1	77	69	80	75	5	3	101	109	112	107	6	3
		1.5	71	66	59	65	9	3	107	101	100	103	4	3
		2	67	55	65	62	5	3	107	96	100	101	6	3
		2.5	65	61	52	59	7	3	86	90	99	92	6	3
		5	58	51	57	55	5	3	101	85	92	93	8	3
		7.5	55	44	51	50	6	3	85	81	91	86	5	3
		10	49	39	42	43	2	3	85	90	78	84	6	3
