# Supplementary material for: Impaired migration and lung invasion of human melanoma by a novel small molecule targeting the transmembrane domain of death receptor p75NTR
Source: EMBO Mol Med. 2025 Sep 17;17(10):2661–90. doi: 10.1038/s44321-025-00297-1 (PMC12514245; doi:10.1038/s44321-025-00297-1)
Supplement: Supplementary file 4 — Source data Fig. 3 [file 44321_2025_297_MOESM4_ESM.zip]

Archive with 28 entries (27 files):
- Figure 3B-E.xlsx
- __MACOSX/._Figure 3B-E.xlsx
- Figure 3A/
- __MACOSX/._Figure 3A
- Figure 3A/A875NT_DMSO_0h.TIF
- __MACOSX/Figure 3A/._A875NT_DMSO_0h.TIF
- Figure 3A/A875NT_5umQ_VD_0h.TIF
- __MACOSX/Figure 3A/._A875NT_5umQ_VD_0h.TIF
- Figure 3A/A875NT_10uMdiv17E5_0h.TIF
- __MACOSX/Figure 3A/._A875NT_10uMdiv17E5_0h.TIF
- Figure 3A/A875NT_5uM Q_VD_poH+10uMdiv17E5_0h.TIF
- __MACOSX/Figure 3A/._A875NT_5uM Q_VD_poH+10uMdiv17E5_0h.TIF
- Figure 3A/A875NT_5umQ_VD_12h.TIF
- __MACOSX/Figure 3A/._A875NT_5umQ_VD_12h.TIF
- Figure 3A/A875NT_5uM Q_VD_poH+10uMdiv17E5_12h.TIF
- __MACOSX/Figure 3A/._A875NT_5uM Q_VD_poH+10uMdiv17E5_12h.TIF
- Figure 3A/A875NT_5uM Q_VD_poH+10uMdiv17E5_24h.TIF
- __MACOSX/Figure 3A/._A875NT_5uM Q_VD_poH+10uMdiv17E5_24h.TIF
- Figure 3A/A875NT_5umQ_VD_24h.TIF
- __MACOSX/Figure 3A/._A875NT_5umQ_VD_24h.TIF
- Figure 3A/A875NT_10uMdiv17E5_12h.TIF
- __MACOSX/Figure 3A/._A875NT_10uMdiv17E5_12h.TIF
- Figure 3A/A875NT_10uMdiv17E5_24h.TIF
- __MACOSX/Figure 3A/._A875NT_10uMdiv17E5_24h.TIF
- Figure 3A/A875NT_DMSO_12h.TIF
- __MACOSX/Figure 3A/._A875NT_DMSO_12h.TIF
- Figure 3A/A875NT_DMSO_24h.TIF
- __MACOSX/Figure 3A/._A875NT_DMSO_24h.TIF
