# Supplementary material for: Impaired migration and lung invasion of human melanoma by a novel small molecule targeting the transmembrane domain of death receptor p75NTR
Source: EMBO Mol Med. 2025 Sep 17;17(10):2661–90. doi: 10.1038/s44321-025-00297-1 (PMC12514245; doi:10.1038/s44321-025-00297-1)
Supplement: Supplementary file 4 — Source data Fig. 3 [file 44321_2025_297_MOESM4_ESM.zip › Figure 3B-E.xlsx]

## Sheet: B (2)
	A875 NT
	Wound area (Fold)
	hours	DMSO						5μM Q_VD_poH						10μM Div17E5						5μM Q_VD_poH + 10μM Div17E5
		n1	n2	n3	Mean	SE	N	n1	n2	n3	Mean	SE	N	n1	n2	n3	Mean	SE	N	n1	n2	n3	Mean	SE	N
	0	0.397589	1.54391	1.0585	1	0.033	3	0.397589	1.54391	1.0585	1	0.332205	3	0.982942	0.653019	1.36404	1	0.021	3	1.15145	0.989281	0.859274	1	0.0845126	3
	3	0.876714	0.977074	0.991564	0.948451	0.0361112	3	0.911685	1.04499	0.955486	0.97072	0.0392289	3	1.02633	0.985868	1.10372	1.03864	0.034574	3	0.948267	1.00297	1.0221	0.991113	0.0221232	3
	6	0.834275	0.930124	0.946581	0.90366	0.0350162	3	0.87309	1.00966	0.93513	0.939293	0.0394793	3	0.987788	0.95625	1.07263	1.00555	0.0347498	3	0.943951	0.98753	1.04702	0.992835	0.0298724	3
	9	0.805553	0.905372	0.883158	0.864694	0.0302581	3	0.813906	0.951913	0.859423	0.87508	0.040601	3	0.921646	0.922809	1.01737	0.953942	0.0317166	3	0.935601	0.93424	1.00074	0.956862	0.021945	3
	12	0.773113	0.849759	0.864103	0.828991	0.0282446	3	0.792112	0.92003	0.819719	0.843953	0.0388642	3	0.909152	0.918357	0.97883	0.935446	0.0218538	3	0.937051	0.893556	1.00228	0.944296	0.0315946	3
	15	0.738905	0.828744	0.841196	0.802948	0.0322227	3	0.75765	0.879576	0.7968	0.811342	0.0359401	3	0.913382	0.881442	0.950661	0.915162	0.0200018	3	0.937841	0.873648	0.984656	0.932048	0.0321758	3
	18	0.702176	0.801062	0.797719	0.766986	0.0324191	3	0.732369	0.835692	0.77238	0.780147	0.0300785	3	0.881038	0.865893	0.915367	0.887433	0.0146356	3	0.920456	0.851735	0.976366	0.916186	0.036041	3
	21	0.705561	0.786775	0.790072	0.760803	0.0276372	3	0.724496	0.832431	0.756236	0.771054	0.032027	3	0.886026	0.862593	0.915085	0.887901	0.015182	3	0.922342	0.828924	0.961571	0.904279	0.0393425	3
	24	0.686176	0.773794	0.765266	0.741745	0.0278935	3	0.707019	0.799878	0.730067	0.745655	0.027916	3	0.865224	0.85413	0.889485	0.869613	0.0104393	3	0.91619	0.830827	0.939273	0.89543	0.0329818	3

## Sheet: C (2)
	A875 shp75
	Wound area (Fold)
	hours	DMSO						5μM Q_VD_poH						10μM Div17E5						5μM Q_VD_poH + 10μM Div17E5
		n1	n2	n3	Mean	SE	N	n1	n2	n3	Mean	SE	N	n1	n2	n3	Mean	SE	N	n1	n2	n3	Mean	SE	N
	0	1.145	0.825	1.03	1	0.093586	3	0.942283	1.05144	1.00627	1	0.032	3	1.03878	1.01036	0.950862	1	0.026	3	0.988872	0.885698	1.12543	1	0.069428	3
	3	0.988397	0.993555	1.00404	0.995331	0.00460271	3	0.979622	1.00866	0.978714	0.988999	0.00983409	3	0.987204	0.961021	0.969913	0.972713	0.00768698	3	0.946926	0.979466	1.00702	0.977804	0.0173673	3
	6	0.966933	0.93083	0.962531	0.953431	0.0113719	3	0.98997	1.01399	0.952081	0.985348	0.0180214	3	0.981921	0.933003	0.918586	0.944503	0.0191662	3	0.958741	0.97529	0.952579	0.962203	0.00678069	3
	9	0.931444	0.87061	0.907043	0.903032	0.0176755	3	0.934587	0.936513	0.886059	0.919053	0.0165064	3	0.958599	0.913806	0.881358	0.917921	0.0223921	3	0.955175	0.964637	0.941661	0.953824	0.00666707	3
	12	0.902441	0.845074	0.854537	0.867351	0.0177567	3	0.939313	0.913223	0.875415	0.909317	0.0185488	3	0.960581	0.888645	0.887434	0.91222	0.024183	3	0.934796	0.949947	0.939681	0.941475	0.00446471	3
	15	0.870369	0.798537	0.828514	0.832473	0.0208303	3	0.89121	0.870273	0.844463	0.868649	0.0135193	3	0.929937	0.849071	0.851997	0.877002	0.0264813	3	0.9014	0.901967	0.903129	0.902165	0.000508913	3
	18	0.832533	0.754648	0.764939	0.78404	0.0244277	3	0.856323	0.834616	0.800156	0.830365	0.0163525	3	0.858187	0.787318	0.794672	0.813392	0.0224978	3	0.848822	0.849402	0.822699	0.840308	0.00880613	3
	21	0.797395	0.730253	0.733528	0.753725	0.0218554	3	0.84864	0.778457	0.767036	0.798044	0.0255118	3	0.85466	0.7715	0.767209	0.79779	0.028462	3	0.828372	0.801474	0.783342	0.804396	0.0130808	3
	24	0.779409	0.69272	0.72211	0.731413	0.0254535	3	0.814991	0.771717	0.761177	0.782628	0.0164647	3	0.867013	0.765011	0.791818	0.807948	0.03053	3	0.789584	0.822044	0.792742	0.801457	0.0103339	3

## Sheet: D
	A875 NT cells				Fold change (invading cells)
		without NGF						With NGF
		n1	n2	n3	Mean	SE	N	n1	n2	n3	Mean	SE	N
	Vehicle	1.10	0.81	1.10	1.00	0.1	3	2.19	2.18	2.11	2.16	0.03	3
	5μM Q_VD_pOH	1.22	1.02	1.42	1.22	0.12	3	2.27	1.89	2.17	2.11	0.11	3
	10μM Div17E5	0.87	0.75	0.76	0.79	0.04	3	0.42	0.37	0.47	0.42	0.03	3
	5μM Q_VD_pOH + 10uM Div17E5	0.94	0.94	0.80	0.89	0.05	3	0.46	0.84	0.68	0.66	0.11	3

## Sheet: E
	A875 shp75 cells	Fold change (invading cells)
		n1	n2	n3	n4	Mean	SE	N
	Without chemoatractant	1.19	1.07	1.25	0.49	1.00	0.2	4
	With FBS	1.78	2.07	1.47	1.44	1.69	0.17	4
	With NGF	0.89	1.06	1.42	1.05	1.11	0.13	4
