# Supplementary material for: Impaired migration and lung invasion of human melanoma by a novel small molecule targeting the transmembrane domain of death receptor p75NTR
Source: EMBO Mol Med. 2025 Sep 17;17(10):2661–90. doi: 10.1038/s44321-025-00297-1 (PMC12514245; doi:10.1038/s44321-025-00297-1)
Supplement: Supplementary file 5 — Source data Fig. 4 [file 44321_2025_297_MOESM5_ESM.zip › Figure 4/Figure 4D.xlsx]

## Sheet: D
	Wound area (Fold)
	hours	DMSO				10uM Div17E5				10uM MS_18				10uM MS_63
		n1	n2	Mean	N	n1	n2	Mean	N	n1	n2	Mean	N	n1	n2	Mean	N
	0	1	1	1	2	1	1	1	2	1	1	1	2	1	1	1	2
	3	0.938	0.923	0.934	2	0.928	0.933	0.931	2	0.959	0.922	0.941	2	0.916	0.908	0.912	2
	6	0.874	0.853	0.864	2	0.898	0.926	0.912	2	0.929	0.89	0.91	2	0.869	0.879	0.874	2
	9	0.828	0.784	0.806	2	0.856	0.878	0.866	2	0.901	0.834	0.867	2	0.786	0.869	0.827	2
	12	0.804	0.739	0.771	2	0.846	0.944	0.895	2	0.899	0.803	0.851	2	0.755	0.828	0.792	2
	15	0.755	0.711	0.733	2	0.814	0.91	0.862	2	0.855	0.728	0.791	2	0.728	0.796	0.762	2
	18	0.718	0.638	0.678	2	0.826	0.899	0.863	2	0.845	0.79	0.817	2	0.704	0.756	0.73	2
	21	0.667	0.604	0.636	2	0.805	0.934	0.869	2	0.827	0.722	0.775	2	0.683	0.737	0.71	2
	24	0.638	0.585	0.611	2	0.812	0.927	0.869	2	0.783	0.692	0.737	2	0.666	0.729	0.697	2
