# Supplementary material for: Impaired migration and lung invasion of human melanoma by a novel small molecule targeting the transmembrane domain of death receptor p75NTR
Source: EMBO Mol Med. 2025 Sep 17;17(10):2661–90. doi: 10.1038/s44321-025-00297-1 (PMC12514245; doi:10.1038/s44321-025-00297-1)
Supplement: Supplementary file 6 — Source data Fig. 5 [file 44321_2025_297_MOESM6_ESM.zip]

Archive with 6 entries (5 files):
- Figure 5/
- __MACOSX/._Figure 5
- Figure 5/Figure 5B-E.xlsx
- __MACOSX/Figure 5/._Figure 5B-E.xlsx
- Figure 5/Figure 5F-H (2D NMR DATA).zip
- __MACOSX/Figure 5/._Figure 5F-H (2D NMR DATA).zip
