# Supplementary material for: Impaired migration and lung invasion of human melanoma by a novel small molecule targeting the transmembrane domain of death receptor p75NTR
Source: EMBO Mol Med. 2025 Sep 17;17(10):2661–90. doi: 10.1038/s44321-025-00297-1 (PMC12514245; doi:10.1038/s44321-025-00297-1)
Supplement: Supplementary file 6 — Source data Fig. 5 [file 44321_2025_297_MOESM6_ESM.zip › Figure 5/Figure 5B-E.xlsx]

## Sheet: B
		GFP/OD630
	Compound (μM)	Div17E5						4A22
	X	n1	n2	n3	Mean	SE	N	n1	n2	n3	Mean	SE	N
	0	0.99	1.02	1.00	1.00	0.01	3	0.98	1.04	0.99	1.00	0.02	3
	2	0.98	0.93	0.88	0.93	0.03	3	0.97	0.96	1.01	0.98	0.01	3
	4	0.83	0.92	0.82	0.86	0.03	3	0.59	0.58	0.56	0.58	0.01	3
	6	0.86	0.78	0.83	0.82	0.02	3	0.46	0.49	0.42	0.46	0.02	3
	8	0.43	0.51	0.37	0.44	0.04	3	0.41	0.43	0.37	0.41	0.02	3
	10	0.41	0.48	0.40	0.43	0.02	3	0.36	0.38	0.43	0.39	0.02	3

## Sheet: C
		GFP/OD630
	Compound (μM)	4A22 - wt						4A22 - I252A
	4A22	n1	n2	n3	Mean	SE	N	n1	n2	n3	Mean	SE	N
	0	0.99	1.00	1.01	1	0.01	3	0.95	1.01	1.04	1	0.03	3
	5	0.78	0.81	0.74	0.78	0.02	3	0.93	1.08	0.97	0.99	0.04	3
	10	0.53	0.48	0.68	0.57	0.06	3	0.76	0.91	0.89	0.85	0.05	3
	20	0.48	0.44	0.56	0.49	0.04	3	1.01	0.83	0.69	0.84	0.09	3
	30	0.46	0.29	0.27	0.34	0.06	3	0.91	0.67	0.61	0.73	0.09	3
	40	0.31	0.34	0.30	0.32	0.01	3	0.77	0.62	0.76	0.72	0.05	3

## Sheet: D
		GFP/OD630
	Compound (μM)	4A22 - wt						4A22 - P253G
	4A22	n1	n2	n3	Mean	SE	N	n1	n2	n3	Mean	SE	N
	0	0.99	1.00	1.01	1	0.01	3	0.8	1.2	1	1	0.12	3
	5	0.78	0.81	0.74	0.78	0.02	3	0.58	0.64	0.9	0.71	0.1	3
	10	0.53	0.48	0.68	0.57	0.06	3	0.6	0.87	0.74	0.74	0.08	3
	20	0.48	0.44	0.56	0.49	0.04	3	0.43	0.66	0.66	0.58	0.08	3
	30	0.46	0.29	0.27	0.34	0.06	3	0.72	0.32	0.53	0.52	0.12	3
	40	0.31	0.34	0.30	0.32	0.01	3	0.36	0.36	0.44	0.39	0.02	3

## Sheet: E
				GFP/OD630
			Compound (μM)	4A22 - wt						4A22 - V254A
			4A22	n1	n2	n3	Mean	SE	N	n1	n2	n3	Mean	SE	N
			0	0.99	1.00	1.01	1	0.01	3	0.87	1.00	1.12	1	0.07	3
			5	0.78	0.81	0.74	0.78	0.02	3	0.98	0.74	0.77	0.83	0.07	3
			10	0.53	0.48	0.68	0.57	0.06	3	0.63	0.65	0.63	0.64	0.01	3
			20	0.48	0.44	0.56	0.49	0.04	3	0.46	0.62	0.74	0.61	0.08	3
			30	0.46	0.29	0.27	0.34	0.06	3	0.41	0.51	0.50	0.47	0.03	3
			40	0.31	0.34	0.30	0.32	0.01	3	0.57	0.51	0.53	0.54	0.02	3
