# Supplementary material for: Impaired migration and lung invasion of human melanoma by a novel small molecule targeting the transmembrane domain of death receptor p75NTR
Source: EMBO Mol Med. 2025 Sep 17;17(10):2661–90. doi: 10.1038/s44321-025-00297-1 (PMC12514245; doi:10.1038/s44321-025-00297-1)
Supplement: Supplementary file 7 — Source data Fig. 6 [file 44321_2025_297_MOESM7_ESM.zip]

Archive with 12 entries (11 files):
- Figure 6A,C,D.xlsx
- __MACOSX/._Figure 6A,C,D.xlsx
- Figure 6B.xlsx
- __MACOSX/._Figure 6B.xlsx
- Figure 6A/
- __MACOSX/._Figure 6A
- Figure 6A/new 6A GAPDH.tif
- __MACOSX/Figure 6A/._new 6A GAPDH.tif
- Figure 6A/new 6A PARP.tif
- __MACOSX/Figure 6A/._new 6A PARP.tif
- Figure 6E.xlsx
- __MACOSX/._Figure 6E.xlsx
