# Supplementary material for: Impaired migration and lung invasion of human melanoma by a novel small molecule targeting the transmembrane domain of death receptor p75NTR
Source: EMBO Mol Med. 2025 Sep 17;17(10):2661–90. doi: 10.1038/s44321-025-00297-1 (PMC12514245; doi:10.1038/s44321-025-00297-1)
Supplement: Supplementary file 7 — Source data Fig. 6 [file 44321_2025_297_MOESM7_ESM.zip › Figure 6A,C,D.xlsx]

## Sheet: A
			n1
			Actin Density		Cleaved PARP Density		Cleaved PARP/actin	Cleaved PARP normalized
				without background		without background						Cleaved PARP normalized to DMSO
		DMSO	49099.3	49099.3	913.65	355.649	0.00724347	1				n1	n2	n3	Average	STD
		Anisomycin	46835.4	46835.4	15042.6	14484.6	0.309266	42.6958			DMSO	1	1	1	1	0
	Div17E5	0.5uM	50771.7	50771.7	2436.81	1878.81	0.037005	5.10874			Anisomycin	42.6958	45.7521	30.9115	39.7865	4.52436
		1uM	51035.8	51035.8	4466.46	3908.46	0.0765827	10.5727		Div17E5	0.5μM	5.10874	2.69879	3.17991	3.66248	0.736347
		2uM	50337.5	50337.5	9955.72	9397.72	0.186694	25.7741			1μM	10.5727	9.24259	5.31461	8.37662	1.57842
		5uM	50382.7	50382.7	12190.2	11632.2	0.230876	31.8737			2μM	25.7741	23.6165	17.7029	22.3645	2.41258
	4A22	0.5uM	52666.3	52666.3	2466.96	1908.96	0.0362464	5.00402			5μM	31.8737	36.2343	27.4147	31.8409	2.54605
		1uM	50489.5	50489.5	946.762	388.761	0.00769984	1.063		4A22	0.5μM	5.00402	2.09753	0.92046	2.674	1.21355
		2uM	50204.9	50204.9	757.9	199.899	0.00398167	0.549691			1μM	1.063	1.44636	0.643178	1.05085	0.231937
		5uM	51396.1	51396.1	1200.62	642.621	0.0125033	1.72615			2μM	0.549691	3.61099	2.27021	2.14363	0.885983
		Background			558.001						5μM	1.72615	2.12835	2.22395	2.02615	0.152517
			n2
			Actin Density		Cleaved PARP Density		Cleaved PARP/actin	Cleaved PARP normalized
				without background		without background
		DMSO	50840	50287	1032.33	425.091	0.0084533	1
		Anisomycin	25564.5	25011.6	10280.6	9673.39	0.386756	45.7521
	Div17E5	0.5uM	32985.2	32432.2	1347.13	739.898	0.0228137	2.69879
		1uM	36860.9	36307.9	3443.99	2836.75	0.0781304	9.24259
		2uM	35300.5	34747.6	7544.15	6936.92	0.199637	23.6165
		5uM	33495.2	32942.3	10697.4	10090.2	0.306299	36.2343
	4A22	0.5uM	33565.9	33013	1192.59	585.354	0.017731	2.09753
		1uM	33439.7	32886.7	1009.33	402.089	0.0122265	1.44636
		2uM	34514.9	33961.9	1643.91	1036.68	0.0305247	3.61099
		5uM	39079.3	38526.4	1300.39	693.15	0.0179916	2.12835
		Background	552.951		607.236
			n3
			Actin Density		Cleaved PARP Density		Cleaved PARP/actin	Cleaved PARP normalized
				without background		without background
		DMSO	71514.4	70956.4	1127.84	569.842	0.00803088	1
		Anisomycin	61903.7	61345.7	15786.8	15228.8	0.248246	30.9115
	Div17E5	0.5uM	65565.5	65007.5	2218.13	1660.13	0.0255375	3.17991
		1uM	67643.5	67085.5	3421.28	2863.27	0.042681	5.31461
		2uM	67089.8	66531.8	10016.8	9458.83	0.14217	17.7029
		5uM	66319.8	65761.8	15036.4	14478.4	0.220164	27.4147
	4A22	0.5uM	67434.3	66876.3	1052.36	494.356	0.0073921	0.92046
		1uM	67610.5	67052.5	904.347	346.345	0.00516529	0.643178
		2uM	65342	64784	1739.13	1181.13	0.0182318	2.27021
		5uM	67601.2	67043.2	1755.41	1197.41	0.0178602	2.22395
		Background	558.001		558.001

## Sheet: C
	Fold change - invading cells
4A22	no NGF						NGF
	n1	n2	n3	Mean	SE	N	n1	n2	n3	Mean	SE	N
Vehicle	0.9	0.85	1.25	1	0.22	3	2.25	2.96	2.66	2.62	0.35	3
1μM	1.22	0.88	0.78	0.96	0.23	3	1.24	1.52	1.63	1.46	0.2	3
	Fold change - invading cells
Div17E5	no NGF						NGF
	n1	n2	n3	Mean	SE	N	n1	n2	n3	Mean	SE	N
Vehicle	0.39	1.09	1.51	1	0.57	3	1.74	2.5	2.81	2.35	0.55	3
1μM	0.87	0.9	0.95	0.91	0.04	3	1.8	1.91	2.02	1.91	0.33	3

## Sheet: D
		INVADING CELLS
		count	Average	Fold change	Fold Average	STD error
No NGF	DMSO	121	136	0.889706	1	0.0555135
		145		1.06618
		142		1.04412
	0.5μM	125	115.333	0.919118	0.848039	0.0361052
		109		0.801471
		112		0.823529
	0.75μM	134	131	0.985294	0.963235	0.0336954
		137		1.00735
		122		0.897059
NGF	DMSO	289	298	2.125	2.19118	0.0336954
		301		2.21324
		304		2.23529
	0.5μM	224	217	1.64706	1.59559	0.0706546
		229		1.68382
		198		1.45588
	0.75μM	178	161	1.30882	1.18382	0.0628236
		151		1.11029
		154		1.13235
