# Supplementary material for: Impaired migration and lung invasion of human melanoma by a novel small molecule targeting the transmembrane domain of death receptor p75NTR
Source: EMBO Mol Med. 2025 Sep 17;17(10):2661–90. doi: 10.1038/s44321-025-00297-1 (PMC12514245; doi:10.1038/s44321-025-00297-1)
Supplement: Supplementary file 7 — Source data Fig. 6 [file 44321_2025_297_MOESM7_ESM.zip › Figure 6B.xlsx]

## Sheet: Div17E5 (1uM and 2uM)
				Wound area (Fold)
hours	A875 NT 0uM						A875 shp75 0uM						A875 NT 1uM						A875 shp75 1uM						1uM	DIv17E5
	n1	n2	n3	Mean	SE	N	n1	n2	n3	Mean	SE	N	n1	n2	n3	Mean	SE	N	n1	n2	n3	Mean	SE	N
0	1.01328	1.12162	0.865109	1	0.074	3	1.04521	1.02207	0.932714	1	0.034	3	1.02572	0.959961	1.01432	1	0.02	3	0.980424	1.05335	0.966228	1	0.027	3
3	0.957126	0.939962	0.933205	0.943431	0.00712017	3	0.970368	0.95898	0.963846	0.964398	0.00329898	3	0.950396	0.94459	0.962911	0.952632	0.00540566	3	0.947439	0.963475	0.959647	0.956854	0.00483532	3
6	0.89817	0.910912	0.870004	0.893029	0.0120856	3	0.929675	0.914118	0.924113	0.922635	0.00455117	3	0.896599	0.884419	0.907368	0.896129	0.00662883	3	0.913819	0.924234	0.92346	0.920504	0.00335004	3
9	0.843124	0.879066	0.843239	0.855143	0.0119615	3	0.8928	0.886977	0.885826	0.888534	0.00215874	3	0.854793	0.846677	0.871984	0.857818	0.00746054	3	0.889204	0.904685	0.900766	0.898219	0.00464695	3
12	0.798182	0.857431	0.793798	0.81647	0.0205194	3	0.866118	0.858197	0.852068	0.858794	0.00406683	3	0.818524	0.795672	0.839388	0.817861	0.012624	3	0.86916	0.870018	0.881146	0.873441	0.00386025	3
15	0.776606	0.832538	0.757595	0.788913	0.0224922	3	0.832416	0.832686	0.814561	0.826555	0.00599705	3	0.792432	0.757858	0.81382	0.788037	0.0163037	3	0.83867	0.840682	0.860985	0.846779	0.00712674	3
18	0.732035	0.803664	0.708521	0.748073	0.0286122	3	0.811364	0.792768	0.776652	0.793595	0.0100288	3	0.774586	0.729855	0.790007	0.764816	0.0180385	3	0.820724	0.823049	0.819897	0.821223	0.000943487	3
21	0.703786	0.780896	0.673591	0.719425	0.031948	3	0.790738	0.775116	0.741827	0.769227	0.0144233	3	0.734887	0.695755	0.757993	0.729545	0.0181641	3	0.779957	0.796933	0.799558	0.792149	0.00614305	3
24	0.672145	0.752598	0.65135	0.692031	0.0308727	3	0.767721	0.749089	0.724256	0.747022	0.0125896	3	0.708472	0.669358	0.737174	0.705001	0.0196536	3	0.774682	0.772648	0.770851	0.772727	0.00110651	3
hours	A875 NT 0uM						A875 shp75 0uM							A875 NT 2uM					A875 shp75 2uM						2uM
	n1	n2	n3	Mean	SE	N	n1	n2	n3	Mean	SE	N	n1	n2	n3	Mean	SE	N	n1	n2	n3	Mean	SE	N
0	0.9413	1.02113	1.03757	1	0.03	3	0.988769	1.07267	0.938556	1	0.039	3	0.94449	1.02439	1.03112	1	0.028	3	1.05465	0.891	1.05435	1	0.054	3
3	0.969018	0.915929	0.936675	0.940541	0.0154468	3	0.9564	0.906836	0.932227	0.931821	0.0143094	3	0.933644	0.931329	0.944447	0.936473	0.00404239	3	0.882429	0.920958	0.921893	0.908427	0.0130016	3
6	0.921385	0.859482	0.870902	0.883923	0.0190188	3	0.911629	0.834063	0.876812	0.874168	0.0224304	3	0.88023	0.851031	0.889384	0.873548	0.0115645	3	0.82592	0.868514	0.876556	0.856997	0.0157108	3
9	0.880786	0.822123	0.831433	0.844781	0.0182023	3	0.864419	0.784867	0.82332	0.824202	0.0229689	3	0.868707	0.785223	0.869297	0.841076	0.0279267	3	0.818144	0.853881	0.836143	0.836056	0.0103165	3
12	0.845422	0.767386	0.780633	0.797814	0.0241094	3	0.83034	0.766162	0.778404	0.791636	0.0196723	3	0.822001	0.742317	0.830762	0.79836	0.0281354	3	0.793481	0.807139	0.794316	0.798312	0.00441997	3
15	0.81241	0.733562	0.72889	0.758287	0.0270949	3	0.783504	0.752133	0.746901	0.760846	0.0114293	3	0.79944	0.707019	0.78687	0.764443	0.0289405	3	0.789654	0.776296	0.790627	0.785526	0.00462324	3
18	0.776611	0.687296	0.667668	0.710525	0.0335252	3	0.746014	0.717171	0.687117	0.716767	0.0170034	3	0.754893	0.674496	0.740412	0.723267	0.0247413	3	0.7493	0.742	0.760118	0.750472	0.00526301	3
21	0.755345	0.640129	0.622462	0.672645	0.0416631	3	0.716336	0.71192	0.6455	0.691252	0.0229115	3	0.697677	0.615795	0.708565	0.674012	0.0292779	3	0.737751	0.705287	0.750909	0.731316	0.0135572	3
24	0.709007	0.602466	0.60456	0.638678	0.0351699	3	0.67602	0.701258	0.627494	0.668257	0.0216449	3	0.667147	0.581515	0.662342	0.637001	0.0277779	3	0.699194	0.660856	0.738546	0.699532	0.022428	3

## Sheet: Np75-4A22 (1uM and 2uM)
				Wound area (Fold)
hours	A875 NT 0uM									A875 shp75 0uM			A875 NT 1uM						A875 shp75 1uM						1uM	4A22
	n1	n2	n3	Mean	SE	N	n1	n2	n3	Mean	SE	N	n1	n2	n3	Mean	SE	N	n1	n2	n3	Mean	SE	N
0	0.749835	1.06362	1.18654	1	0.13	3	0.935292	0.9743	1.09041	1	0.047	3	0.962497	0.980415	1.05709	1	0.029	3	0.844766	1.08097	1.07427	1	0.078	3
3	0.919012	0.932396	0.950961	0.934123	0.00926346	3	0.938648	0.92651	0.922907	0.929355	0.00476169	3	0.947519	1.01231	0.941588	0.967141	0.0226517	3	0.915601	0.940293	0.935945	0.930613	0.0076103	3
6	0.864277	0.864777	0.874811	0.867955	0.00343112	3	0.852375	0.856344	0.853982	0.854234	0.00115268	3	0.873398	0.94817	0.894399	0.905322	0.022265	3	0.849365	0.872745	0.864054	0.862055	0.00682279	3
9	0.805398	0.814682	0.816794	0.812291	0.00350006	3	0.789385	0.798283	0.803252	0.796973	0.00405641	3	0.818816	0.906135	0.83894	0.85463	0.0263994	3	0.78707	0.828703	0.805336	0.807036	0.0120485	3
12	0.741583	0.77032	0.768303	0.760068	0.00926118	3	0.741778	0.755006	0.760763	0.752516	0.00562017	3	0.794076	0.876803	0.81047	0.827116	0.0252903	3	0.741787	0.785201	0.762535	0.763174	0.0125365	3
15	0.687511	0.727586	0.743897	0.719665	0.0167523	3	0.697992	0.718715	0.73125	0.715986	0.00969731	3	0.752185	0.847166	0.784373	0.794575	0.027889	3	0.695817	0.752491	0.705399	0.717902	0.0175139	3
18	0.635446	0.658781	0.710918	0.668382	0.0223095	3	0.665807	0.686948	0.692305	0.681687	0.00808908	3	0.739048	0.819821	0.758897	0.772588	0.0243013	3	0.66354	0.709398	0.720871	0.697936	0.0175141	3
21	0.577382	0.632206	0.684346	0.631311	0.030881	3	0.641364	0.655611	0.6694	0.655459	0.00809371	3	0.724169	0.81046	0.752849	0.762493	0.0253726	3	0.640028	0.694541	0.672585	0.669051	0.0158353	3
24	0.527424	0.613184	0.649466	0.596691	0.0361828	3	0.594641	0.621387	0.65232	0.622783	0.0166652	3	0.712239	0.784318	0.731808	0.742788	0.0215196	3	0.601212	0.670759	0.643451	0.638474	0.0202301	3
hours	A875 NT 0uM						A875 shp75 0uM						A875 NT 2uM						A875 shp75 2uM						2uM
	n1	n2	n3	Mean	SE	N	n1	n2	n3	Mean	SE	N	n1	n2	n3	Mean	SE	N	n1	n2	n3	Mean	SE	N
0	1.03886	0.983371	0.977765	1	0.019	3	0.899513	1.13963	0.960862	1	0.072	3	1.11871	0.971477	0.909817	1	0.062	3	0.975419	1.0649	0.959678	1	0.033	3
3	0.921954	0.939468	0.938933	0.933452	0.00575071	3	0.864629	0.903453	0.904276	0.890786	0.0130806	3	0.920299	0.933745	0.963663	0.939236	0.0128156	3	0.907636	0.91756	0.906265	0.910487	0.00355858	3
6	0.896203	0.884993	0.915826	0.899008	0.00901054	3	0.812741	0.832374	0.86993	0.838348	0.0167772	3	0.88906	0.923823	0.934798	0.915893	0.0137859	3	0.858117	0.865488	0.836039	0.853215	0.00884771	3
9	0.858792	0.851694	0.891994	0.867493	0.0124206	3	0.763182	0.786771	0.807939	0.785964	0.0129265	3	0.869383	0.888524	0.891122	0.88301	0.00685436	3	0.821036	0.835858	0.784276	0.813723	0.0153328	3
12	0.819979	0.817429	0.845477	0.827628	0.00895459	3	0.72654	0.736936	0.748101	0.737192	0.00622528	3	0.845005	0.886494	0.884597	0.872032	0.0135246	3	0.789039	0.793891	0.749085	0.777339	0.0141958	3
15	0.775456	0.809169	0.821465	0.80203	0.0137532	3	0.705154	0.702951	0.72708	0.711728	0.00770216	3	0.826847	0.88586	0.880487	0.864398	0.0188395	3	0.769934	0.782233	0.704946	0.752371	0.0239768	3
18	0.776692	0.765778	0.774147	0.772206	0.00329677	3	0.684113	0.669876	0.673875	0.675955	0.00423934	3	0.818731	0.878792	0.879018	0.858847	0.0200584	3	0.745082	0.761981	0.673266	0.726777	0.0271962	3
21	0.766978	0.732317	0.76215	0.753815	0.0108389	3	0.659857	0.628734	0.656769	0.648454	0.00989987	3	0.812834	0.877545	0.878386	0.856255	0.0217119	3	0.716151	0.709534	0.648945	0.691543	0.0213848	3
24	0.71539	0.719244	0.721862	0.718832	0.00187975	3	0.611695	0.601648	0.628168	0.613837	0.00773013	3	0.808643	0.867685	0.863544	0.846624	0.0190283	3	0.701172	0.668811	0.625616	0.6652	0.0218857	3

## Sheet: Np75-4A22 (0.75uM)
		A875 NT DMSO
		n1	n2	n3
	Time point (h)	Fold	Fold	Fold	Average	SE
	0	1	1	1	1	0.005
	3	0.891835	0.922018	0.905	0.906284	0.0087367
	6	0.829434	0.839357	0.825	0.831264	0.00424435
	9	0.787428	0.762448	0.755	0.768292	0.00980659
	12	0.740461	0.715802	0.708	0.721421	0.00978271
	15	0.709714	0.676612	0.671	0.685775	0.0120786
	18	0.66146	0.624718	0.615	0.633726	0.0141481
	21	0.635877	0.568394	0.612	0.605424	0.0197562
	24	0.595868	0.530705	0.588	0.571525	0.0205357
		A875 NT 0.75uM 4A22
		n1	n2	n3
	Time point (h)	Fold	Fold	Fold	Average	SE
	0	1	1	1	1	0.007
	3	0.907856	0.919936	0.92	0.915931	0.00403746
	6	0.867054	0.87013	0.875	0.870728	0.0023132
	9	0.821334	0.86198	0.87	0.851105	0.0150642
	12	0.78293	0.82355	0.79	0.798827	0.0125291
	15	0.754573	0.798876	0.789	0.780817	0.0134278
	18	0.731726	0.791346	0.755	0.759357	0.0173482
	21	0.694341	0.751088	0.773	0.739476	0.0234375
	24	0.674241	0.730371	0.715	0.706537	0.0167469
