# Supplementary material for: Impaired migration and lung invasion of human melanoma by a novel small molecule targeting the transmembrane domain of death receptor p75NTR
Source: EMBO Mol Med. 2025 Sep 17;17(10):2661–90. doi: 10.1038/s44321-025-00297-1 (PMC12514245; doi:10.1038/s44321-025-00297-1)
Supplement: Supplementary file 7 — Source data Fig. 6 [file 44321_2025_297_MOESM7_ESM.zip › Figure 6E.xlsx]

## Sheet: exp1
	VEHICLE	WELL1	1	5
			2	6
			3	10
			4	11
			5	13
			6	10
			7	14
				9.85714
		WELL2	1	1
			2	2
			3	11
			4	22
			5	7
			6	1
			7	5
				7
		WELL3	1	12
			2	5
			3	11
			4	27
			5	21
			6	5
			7	18
				14.1429
	100NGML NGF	WELL1	1	5
			2	5
			3	8
			4	3
			5	14
			6	8
				7.16667
		WELL2	1	9
			2	10
			3	6
			4	11
			5	33
			6	17
			7	10
			8	48
				18
		WELL3	1	9
			2	8
			3	7
			4	28
			5	10
			6	19
			7	15
			8	19
			9	19
			10	35
				16.9
	1UM 4A22	WELL1	1	4
			2	3
			3	21
			4	3
			6	20
			7	7
			8	13
			9	8
			10	9
				9.77778
		WELL2	1	5
			2	4
			3	19
			4	4
			5	9
			6	11
			7	6
			8	5
				7.875
		WELL3	1	3
			2	10
			3	9
			4	4
			5	6
			6	5
			7	21
			8	12
			9	14
				9.33333
	100NGML NGF
	1UM 4A22	WELL1	1	2
			2	2
			3	5
			4	3
			5	2
			6	6
			7	11
			8	13
				5.5
		WELL2	1	21
			2	8
			3	12
			4	9
			5	23
			6	7
			7	7
				12.4286
		WELL3	1	9
			2	9
			3	11
			4	5
			5	16
			6	6
			7	4
				8.57143

## Sheet: EXP2
	VEHICLE	WELL1	1	5
			2	19
			3	9
			4	17
			5	2
			6	6
			7	7
				9.28571
		WELL2	1	11
			2	5
			3	3
			4	13
			5	2
			6	6
				6.66667
		WELL3	1	10
			2	8
			3	5
			4	9
			5	15
			6	4
			7	5
				8
	100NGML NGF	WELL1	1	31
			2	4
			3	2
			4	4
			5	6
			6	7
			7	17
			8	14
				10.625
		WELL2	1	9
			2	9
			3	17
			4	14
			5	5
			6	16
			7	34
			8	9
			9	16
				14.3333
		WELL3	1	32
			2	8
			3	7
			4	29
			5	7
			6	6
				14.8333
	1UM 4A22	WELL1	1	5
			2	8
			3	9
			4	11
			6	23
			7	16
			8	8
			9	10
				11.25
		WELL2	1	8
			2	3
			3	6
			4	9
			5	4
			6	10
			7	4
			8	4
				6
		WELL3	1	7
			2	2
			3	2
			4	9
			5	2
			6	9
			7	4
				5
	100NGML NGF
	1UM 4A22	WELL1	1	6
			2	10
			3	6
			4	14
			5	8
			6	2
			7	9
			8	8
			9	3
			10	6
				7.2
		WELL2	1	7
			2	5
			3	6
			4	8
			5	5
			6	7
			7	4
			8	12
				6.75
		WELL3	1	27
			2	3
			3	2
			4	9
			5	11
			6	13
			7	5
			8	5
			9	11
				9.55556

## Sheet: EXP3
	VEHICLE	WELL1	1	6
			2	9
			3	3
			4	7
			5	10
			6	7
			7	2
				6.28571
		WELL2	1	3
			2	10
			3	5
			4	4
			5	3
			6	10
			7	8
				6.14286
		WELL3	1	7
			2	11
			3	4
			4	2
			5	9
			6	15
			7	3
				7.28571
	100NGML NGF	WELL1	1	9
			2	19
			3	4
			4	12
			5	8
			6	19
				11.8333
		WELL2	1	18
			2	10
			3	19
			4	33
			5	8
			6	14
			7	8
			8	6
				14.5
		WELL3	1	6
			2	17
			3	7
			4	10
			5	4
			6	4
			7	5
			8	6
			9	8
				7.44444
	1UM 4A22	WELL1	1	4
			2	3
			3	5
			4	4
			5	6
			6	6
			7	6
			8	8
			9	7
				5.44444
		WELL2	1	6
			2	7
			3	5
			4	1
				4.75
		WELL3	1	3
			2	2
			3	3
			4	3
			5	5
			6	9
				4.16667
	100NGML NGF
	1UM 4A22	WELL1	1	8
			2	7
			3	8
			4	12
			5	10
			6	8
			7	5
			8	3
			9	10
			10	8
				7.9
		WELL2	1	10
			2	10
			3	3
			4	6
			5	10
			6	10
			7	5
			8	6
			9	5
				7.22222
		WELL3	1	8
			2	6
			3	9
			4	11
				8.5

## Sheet: SUM
		values normalized to vehicle
		vehicle	100ng/ml NGF	1uM 4A22	100ng/ml NGF&1uM 4A22
	EXP1	1.07326	1.45641	0.934299	0.917469
	EXP2	0.955751	1.58777	0.887822	0.937922
	EXP3	0.970984	1.66365	0.707325	1.16346
	mean	1	1.56928	0.843149	1.00628
	sem	0.0368955	0.0605361	0.0692243	0.0788101
