# Supplementary material for: Impaired migration and lung invasion of human melanoma by a novel small molecule targeting the transmembrane domain of death receptor p75NTR
Source: EMBO Mol Med. 2025 Sep 17;17(10):2661–90. doi: 10.1038/s44321-025-00297-1 (PMC12514245; doi:10.1038/s44321-025-00297-1)
Supplement: Supplementary file 8 — Source data Fig. 7 [file 44321_2025_297_MOESM8_ESM.zip]

Archive with 50 entries (46 files):
- Figure 7/
- __MACOSX/._Figure 7
- Figure 7/Figure 7C/
- __MACOSX/Figure 7/._Figure 7C
- Figure 7/Figure 7B/
- __MACOSX/Figure 7/._Figure 7B
- Figure 7/.DS_Store
- __MACOSX/Figure 7/._.DS_Store
- Figure 7/Figure 7D.xlsx
- __MACOSX/Figure 7/._Figure 7D.xlsx
- Figure 7/Figure 7A/
- __MACOSX/Figure 7/._Figure 7A
- Figure 7/Figure 7E.xlsx
- __MACOSX/Figure 7/._Figure 7E.xlsx
- Figure 7/Figure 7C/A875-shp75 100ngml ngf 63X_h0t0z0c0-2x0-2048y0-2048.jpg
- __MACOSX/Figure 7/Figure 7C/._A875-shp75 100ngml ngf 63X_h0t0z0c0-2x0-2048y0-2048.jpg
- Figure 7/Figure 7C/A875-nt 100ngml ngf&1um 4a22 63X_h0t0z0c0-2x0-2048y0-2048.jpg
- __MACOSX/Figure 7/Figure 7C/._A875-nt 100ngml ngf&1um 4a22 63X_h0t0z0c0-2x0-2048y0-2048.jpg
- Figure 7/Figure 7C/A875-shp75 100ngml ngf&5um 4a22 63X_h0t0z0c0-2x0-2048y0-2048.jpg
- __MACOSX/Figure 7/Figure 7C/._A875-shp75 100ngml ngf&5um 4a22 63X_h0t0z0c0-2x0-2048y0-2048.jpg
- Figure 7/Figure 7C/A875-shp75 5um 4a22 63X_h0t0z0c0-2x0-2048y0-2048.jpg
- __MACOSX/Figure 7/Figure 7C/._A875-shp75 5um 4a22 63X_h0t0z0c0-2x0-2048y0-2048.jpg
- Figure 7/Figure 7C/A875-shp75 1um 4a22 63X_h0t0z0c0-2x0-2048y0-2048.jpg
- __MACOSX/Figure 7/Figure 7C/._A875-shp75 1um 4a22 63X_h0t0z0c0-2x0-2048y0-2048.jpg
- Figure 7/Figure 7C/A875-shp75 DMSO 63X_h0t0z0c0-2x0-2048y0-2048.jpg
- __MACOSX/Figure 7/Figure 7C/._A875-shp75 DMSO 63X_h0t0z0c0-2x0-2048y0-2048.jpg
- Figure 7/Figure 7C/A875-shp75 100ngml ngf&1um 4a22 63X_h0t0z0c0-2x0-2048y0-2048.jpg
- __MACOSX/Figure 7/Figure 7C/._A875-shp75 100ngml ngf&1um 4a22 63X_h0t0z0c0-2x0-2048y0-2048.jpg
- Figure 7/Figure 7C/A875-nt 100ngml ngf&5um 4a22 63X_h0t0z0c0-2x0-2048y0-2048.jpg
- __MACOSX/Figure 7/Figure 7C/._A875-nt 100ngml ngf&5um 4a22 63X_h0t0z0c0-2x0-2048y0-2048.jpg
- Figure 7/Figure 7C/A875-nt 5um 4a22 63X_h0t0z0c0-2x0-2048y0-2048.jpg
- __MACOSX/Figure 7/Figure 7C/._A875-nt 5um 4a22 63X_h0t0z0c0-2x0-2048y0-2048.jpg
- Figure 7/Figure 7C/A875-nt dmso 63X_h0t0z0c0-2x0-2048y0-2048.jpg
- __MACOSX/Figure 7/Figure 7C/._A875-nt dmso 63X_h0t0z0c0-2x0-2048y0-2048.jpg
- Figure 7/Figure 7C/A875-nt 100ngml ngf 63X_h0t0z0c0-2x0-2048y0-2048.jpg
- __MACOSX/Figure 7/Figure 7C/._A875-nt 100ngml ngf 63X_h0t0z0c0-2x0-2048y0-2048.jpg
- Figure 7/Figure 7C/A875-nt 1um 4a22 63X_h0t0z0c0-2x0-2048y0-2048.jpg
- __MACOSX/Figure 7/Figure 7C/._A875-nt 1um 4a22 63X_h0t0z0c0-2x0-2048y0-2048.jpg
- Figure 7/Figure 7B/Figure 7B.xlsx
- __MACOSX/Figure 7/Figure 7B/._Figure 7B.xlsx
- Figure 7/Figure 7B/Figure 7B.tif
- __MACOSX/Figure 7/Figure 7B/._Figure 7B.tif
- Figure 7/Figure 7A/IP p75NTR IB p75NTR.jpg
- __MACOSX/Figure 7/Figure 7A/._IP p75NTR IB p75NTR.jpg
- Figure 7/Figure 7A/IP p75NTR IB Fascin.jpg
- __MACOSX/Figure 7/Figure 7A/._IP p75NTR IB Fascin.jpg
- Figure 7/Figure 7A/Figure 7A.xls
- __MACOSX/Figure 7/Figure 7A/._Figure 7A.xls
- Figure 7/Figure 7A/WCL Fascin.jpg
- __MACOSX/Figure 7/Figure 7A/._WCL Fascin.jpg
