# Supplementary material for: Impaired migration and lung invasion of human melanoma by a novel small molecule targeting the transmembrane domain of death receptor p75NTR
Source: EMBO Mol Med. 2025 Sep 17;17(10):2661–90. doi: 10.1038/s44321-025-00297-1 (PMC12514245; doi:10.1038/s44321-025-00297-1)
Supplement: Supplementary file 8 — Source data Fig. 7 [file 44321_2025_297_MOESM8_ESM.zip › Figure 7/Figure 7D.xlsx]

## Sheet: EXP1 NT
				Filopodia	cell
	vehicle	WELL1	1	97	3	32.3333
			2	48	1	48
			3	45	1	45
			4	60	2	30
			5	33	1	33
			6	51	1	51
			7	43	1	43
						40.3333
		WELL2	1	26	1	26
			2	61	2	30.5
			3	58	2	29
			4	37	1	37
			5	20	1	20
			6	85	2	42.5
			7	30	1	30
						30.7143
		WELL3	1	52	3	17.3333
			2	34	1	34
			3	31	1	31
			4	12	1	12
			5	31	1	31
			6	49	1	49
			7	36	1	36
						30.0476
		WELL4	1	49	5	9.8
			2	65	3	21.6667
			3	51	2	25.5
			4	22	1	22
			5	29	1	29
			6	40	1	40
			7	34	1	34
			8	45	1	45
						28.3708
	100NG/ML NGF	WELL1	1	65	1	65
			2	71	1	71
			3	106	2	53
			4	72	1	72
			5	59	1	59
			6	46	1	46
			7	53	1	53
						59.8571
		WELL2	1	56	1	56
			2	54	1	54
			3	140	3	46.6667
			4	80	2	40
			5	55	1	55
			6	48	1	48
			7	60	1	60
						51.381
		WELL3	1	57	1	57
			2	47	1	47
			3	57	1	57
			4	30	1	30
			5	35	1	35
			6	74	1	74
			7	28	1	28
						46.8571
		WELL4	1	79	2	39.5
			2	59	1	59
			3	29	1	29
			4	62	2	31
			5	45	1	45
			6	50	1	50
						42.25
	1UM 4A22	WELL1	1	60	1	60
			2	47	2	23.5
			3	35	1	35
			4	40	1	40
			5	37	2	18.5
			6	67	1	67
			7	36	1	36
						40
		WELL2	1	85	4	21.25
			2	51	3	17
			3	33	1	33
			4	26	1	26
			5	21	1	21
			6	44	2	22
						23.375
		WELL3	1	20	1	20
			2	38	2	19
			3	38	1	38
			4	39	2	19.5
			5	24	1	24
			6	71	3	23.6667
						24.0278
		WELL4	1	59	2	29.5
			2	58	2	29
			3	67	2	33.5
			4	88	1	88
			5	34	2	17
			7	59	2	29.5
			8	52	3	17.3333
			9	66	3	22
						33.2292
	5UM 4A22	WELL1	1	47	1	47
			2	42	2	21
			3	31	1	31
			4	56	3	18.6667
			5	24	1	24
			6	43	2	21.5
			7	20	1	20
						26.1667
		WELL2	1	37	1	37
			2	34	1	34
			3	67	2	33.5
			4	67	2	33.5
			5	79	4	19.75
			6	23	1	23
			7	41	2	20.5
						28.75
		WELL3	1	61	1	61
			2	54	2	27
			3	38	1	38
			4	46	1	46
			5	51	1	51
			6	28	1	28
			7	77	2	38.5
			8	52	1	52
			9	47	1	47
						43.1667
		WELL4	1	33	2	16.5
			2	34	1	34
			3	49	1	49
			4	58	2	29
			5	59	2	29.5
			6	26	1	26
			7	41	2	20.5
						29.2143
	1UM 4A22	WELL1	1	37	3	12.3333
	100NG/ML NGF		2	76	3	25.3333
			3	49	2	24.5
			4	32	2	16
			5	40	2	20
			6	26	1	26
			7	54	2	27
			8	49	2	24.5
			9	41	1	41
						24.0741
		WELL2	1	49	1	49
			2	80	2	40
			3	59	1	59
			4	50	1	50
			5	71	2	35.5
			6	49	1	49
			7	25	2	12.5
			8	47	1	47
			9	29	1	29
						41.2222
		WELL3	1	32	1	32
			2	44	2	22
			3	80	2	40
			4	66	1	66
			5	75	3	25
			6	28	2	14
						33.1667
		WELL4	1	41	1	41
			2	39	2	19.5
			3	47	1	47
			4	54	2	27
			5	60	2	30
			6	28	1	28
			7	39	2	19.5
						30.2857
	5UM 4A22	WELL1	1	53	1	53
	100NG/ML NGF		2	62	2	31
			3	78	3	26
			4	63	2	31.5
			5	110	4	27.5
			6	40	2	20
						31.5
		WELL2	1	15	2	7.5
			2	32	2	16
			3	21	1	21
			4	31	1	31
			5	34	2	17
						18.5
		WELL3	1	70	1	70
			2	55	2	27.5
			3	42	1	42
			4	24	1	24
			5	47	2	23.5
			6	61	1	61
			7	51	1	51
			8	42	2	21
			9	31	1	31
						39
		WELL4	1	28	1	28
			2	64	2	32
			3	25	1	25
			4	72	2	36
			5	47	2	23.5
			6	15	1	15
			7	16	1	16
						25.0714

## Sheet: EXP2 NT
				Filopodia	cell
	vehicle	WELL1	1	43	1	43
			2	67	3	22.3333
			3	68	2	34
			4	83	3	27.6667
			5	69	2	34.5
			6	64	2	32
			7	68	2	34
						32.5
		WELL2	1	51	2	25.5
			2	33	1	33
			3	34	1	34
			4	40	1	40
			5	41	1	41
			6	46	3	15.3333
			7	58	1	58
						35.2619
		WELL3	1	35	1	35
			2	32	1	32
			3	56	1	56
			4	35	1	35
			5	38	2	19
			6	42	3	14
			7	68	2	34
						32.1429
		WELL4	1	68	2	34
			2	64	3	21.3333
			3	81	2	40.5
			4	44	2	22
			5	58	1	58
			6	48	1	48
			7	31	1	31
						36.4048
	100NG/ML NGF	WELL1	1	33	1	33
			2	39	1	39
			3	36	1	36
			4	48	1	48
			5	45	1	45
			6	58	2	29
			7	22	1	22
						38.3333
		WELL2	1	82	2	41
			2	32	1	32
			3	99	2	49.5
			4	25	1	25
			5	25	1	25
			6	83	2	41.5
			7	40	1	40
						36.2857
		WELL3	1	79	2	39.5
			2	88	1	88
			3	48	1	48
			4	72	2	36
			5	51	1	51
			6	64	1	64
			7	43	1	43
						52.7857
		WELL4	1	64	2	32
			2	91	2	45.5
			3	58	2	29
			4	91	2	45.5
			5	58	1	58
			6	60	1	60
			7	91	1	91
						51.5714
	1UM 4A22	WELL1	1	71	2	35.5
			2	31	2	15.5
			3	21	1	21
			4	16	1	16
			5	34	1	34
			6	27	1	27
			7	27	1	27
						25.1429
		WELL2	1	50	1	50
			2	87	2	43.5
			3	44	2	22
			4	28	2	14
			5	56	1	56
			6	69	1	69
			7	82	1	82
						42.4167
		WELL3	1	76	1	76
			2	47	1	47
			3	82	3	27.3333
			4	57	1	57
			5	37	1	37
			6	39	1	39
			7	68	2	34
						40.2222
		WELL4	1	44	2	22
			2	36	1	36
			3	74	2	37
			4	42	2	21
			5	109	2	54.5
			6	79	2	39.5
			7	56	1	56
						35
	5UM 4A22	WELL1	1	45	1	45
			2	32	1	32
			3	11	1	11
			4	31	1	31
			5	29	1	29
			6	31	1	31
			7	63	2	31.5
						30.0714
		WELL2	1	33	1	33
			2	36	2	18
			3	57	2	28.5
			4	33	1	33
			5	55	1	55
			6	55	1	55
			7	64	1	64
						40.9286
		WELL3	1	45	1	45
			2	35	2	17.5
			3	90	4	22.5
			4	40	2	20
			5	50	1	50
			6	19	1	19
			7	77	2	38.5
						30.3571
		WELL4	1	25	1	25
			2	63	2	31.5
			3	14	1	14
			4	83	2	41.5
			5	43	2	21.5
			6	53	1	53
			7	36	1	36
			8	32	1	32
						31.8125
	1UM 4A22	WELL1	1	57	2	28.5
	100NG/ML NGF		2	55	2	27.5
			3	34	2	17
			4	41	3	13.6667
			5	45	2	22.5
			6	86	3	28.6667
			7	35	1	35
						24.6905
		WELL2	1	27	1	27
			2	18	1	18
			3	57	2	28.5
			4	42	2	21
			5	11	1	11
			6	36	1	36
			7	42	1	42
						26.2143
		WELL3	1	120	1	120
			2	71	3	23.6667
			3	71	2	35.5
			4	71	2	35.5
			5	95	2	47.5
			6	58	2	29
			7	62	4	15.5
						31.1111
		WELL4	1	32	1	32
			2	23	1	23
			3	40	2	20
			4	44	2	22
			5	54	3	18
			6	49	1	49
			7	51	1	51
						30.7143
	5UM 4A22	WELL1	1	109	4	27.25
	100NG/ML NGF		2	68	3	22.6667
			3	62	1	62
			4	51	1	51
			5	45	2	22.5
			6	74	3	24.6667
			7	23	1	23
						33.2976
		WELL2	1	96	2	48
			2	34	1	34
			3	49	2	24.5
			4	67	2	33.5
			5	46	2	23
			6	46	1	46
			7	58	2	29
						34
		WELL3	1	44	1	44
			2	55	1	55
			3	49	1	49
			4	53	1	53
			5	39	1	39
			6	52	2	26
			7	61	4	15.25
						40.1786
		WELL4	1	26	1	26
			2	62	3	20.6667
			3	63	3	21
			4	41	2	20.5
			5	43	1	43
			6	25	1	25
			7	46	2	23
						25.5952

## Sheet: EXP3 nt
				Filopodia	cell
	vehicle	WELL1	1	33	1	33
			2	50	1	50
			3	46	1	46
			4	32	1	32
			5	47	2	23.5
			6	18	1	18
			7	16	1	16
			8	27	1	27
			9	30	1	30
						30.6111
		WELL2	1	48	1	48
			2	48	1	48
			3	46	1	46
			4	24	1	24
			5	61	2	30.5
			6	23	1	23
			7	20	1	20
			8	41	1	41
			9	68	2	34
						34.9444
		WELL3	1	50	1	50
			2	68	2	34
			3	35	1	35
			4	37	1	37
			5	35	1	35
			6	34	1	34
			7	38	1	38
						37.5714
		WELL4	1	44	1	44
			3	68	1	68
			4	30	1	30
			5	36	1	36
			6	74	2	37
			7	22	1	22
			8	36	1	36
			9	32	1	32
						38.125
	100NG/ML NGF	WELL1	1	35	1	35
			2	60	1	60
			3	60	1	60
			4	57	1	57
			5	30	1	30
			6	45	1	45
			7	43	1	43
			8	43	1	43
			9	52	1	52
						47.2222
		WELL2	1	26	1	26
			2	34	1	34
			3	54	1	54
			4	56	1	56
			5	33	1	33
			6	27	1	27
			7	43	1	43
			8	42	1	42
			9	33	1	33
						38.6667
		WELL3	1	52	1	52
			2	52	1	52
			3	50	1	50
			4	65	1	65
			5	57	1	57
			6	56	1	56
			7	54	1	54
						55.1429
		WELL4	1	78	2	39
			2	71	2	35.5
			3	50	1	50
			4	64	1	64
			5	26	1	26
			6	36	1	36
			7	50	1	50
			8	58	1	58
			9	38	1	38
						44.0556
	1UM 4A22	WELL1	1	35	1	35
			2	46	1	46
			3	62	2	31
			4	32	1	32
			5	30	1	30
			6	65	2	32.5
						34.4167
		WELL2	1	70	2	35
			2	56	2	28
			3	30	1	30
			4	61	2	30.5
			5	55	2	27.5
			6	30	1	30
						30.1667
		WELL3	1	33	1	33
			2	28	1	28
			3	46	1	46
			4	33	1	33
			5	30	1	30
			6	31	1	31
						33.5
		WELL4	1	32	1	32
			2	45	1	45
			3	42	1	42
			4	78	2	39
			5	33	1	33
			6	36	1	36
						37.8333
	5UM 4A22	WELL1	1	62	2	31
			2	62	1	62
			3	35	2	17.5
			4	33	1	33
			5	50	2	25
			6	41	1	41
						34.9167
		WELL2	1	24	1	24
			2	32	1	32
			3	25	1	25
			4	31	1	31
			5	57	2	28.5
			6	48	2	24
						27.4167
		WELL3	1	34	1	34
			2	43	1	43
			3	15	1	15
			4	34	1	34
			5	27	1	27
			6	34	1	34
						31.1667
		WELL4	1	39	1	39
			2	34	1	34
			3	38	1	38
			4	60	2	30
			5	66	2	33
			6	30	1	30
						34
	1UM 4A22	WELL1	1	40	1	40
	100NG/ML NGF		2	23	1	23
			3	34	1	34
			4	34	1	34
			5	37	1	37
			6	40	1	40
						34.6667
		WELL2	1	33	1	33
			2	46	1	46
			3	31	1	31
			4	30	1	30
			5	29	1	29
			6	28	1	28
						32.8333
		WELL3	1	43	1	43
			2	43	1	43
			3	30	1	30
			4	38	1	38
			5	28	1	28
			6	56	2	28
						35
		WELL4	1	22	1	22
			2	57	1	57
			3	26	1	26
			4	38	1	38
			5	34	1	34
			6	38	1	38
						35.8333
	5UM 4A22	WELL1	1	42	2	21
	100NG/ML NGF		2	38	1	38
			3	36	1	36
			4	61	2	30.5
			5	25	1	25
			6	28	1	28
						29.75
		WELL2	1	27	1	27
			2	42	1	42
			3	41	2	20.5
			4	31	1	31
			5	37	1	37
			6	34	1	34
						31.9167
		WELL3	1	26	1	26
			2	37	1	37
			3	52	1	52
			4	40	1	40
			5	33	1	33
			6	55	2	27.5
						35.9167
		WELL4	1	37	1	37
			2	43	1	43
			3	38	1	38
			4	38	1	38
			5	36	1	36
			6	40	1	40
						38.6667

## Sheet: SUM
		vehicle	100ng/ml NGF	1uM 4A22	5uM 4A22	100ng/ml NGF&1uM 4A22	100ng/ml NGF&5uM 4A22
	EXP1	32.413	50.0863	30.158	31.8244	32.1872	28.5179
	EXP2	34.0774	44.7441	35.6954	33.2924	28.1825	33.2679
	EXP3	35.313	46.2718	33.9792	31.875	34.5833	34.0625
	mean	33.9344	47.0341	33.2775	32.3306	31.651	31.9494
	sem	0.840217	1.58857	1.63657	0.481123	1.86709	1.73104
