# Supplementary material for: Impaired migration and lung invasion of human melanoma by a novel small molecule targeting the transmembrane domain of death receptor p75NTR
Source: EMBO Mol Med. 2025 Sep 17;17(10):2661–90. doi: 10.1038/s44321-025-00297-1 (PMC12514245; doi:10.1038/s44321-025-00297-1)
Supplement: Supplementary file 8 — Source data Fig. 7 [file 44321_2025_297_MOESM8_ESM.zip › Figure 7/Figure 7E.xlsx]

## Sheet: EXP1 shp75
	vehicle	WELL1	1	18	1	18
			2	41	1	41
			3	45	1	45
			4	68	2	34
			5	71	2	35.5
			6	32	1	32
						34.25
		WELL2	1	44	1	44
			2	47	1	47
			3	57	1	57
			4	89	2	44.5
			5	81	2	40.5
			6	50	1	50
						47.1667
		WELL3	1	29	1	29
			2	66	2	33
			3	38	2	19
			4	59	2	29.5
			5	29	1	29
			6	21	1	21
						26.75
		WELL4	1	75	2	37.5
			2	66	2	33
			3	27	1	27
			4	68	2	34
			5	40	1	40
			6	71	2	35.5
						34.5
	100NG/ML NGF	WELL1	1	26	1	26
			2	23	1	23
			3	19	1	19
			4	50	2	25
			5	23	1	23
			6	31	1	31
			7	59	2	29.5
						25.2143
		WELL2	1	48	1	48
			2	22	1	22
			3	49	1	49
			4	30	1	30
			5	29	1	29
			6	35	1	35
						35.5
		WELL3	1	66	2	33
			2	26	1	26
			3	37	1	37
			4	43	1	43
			5	50	1	50
			6	34	1	34
						37.1667
		WELL4	1	26	1	26
			2	34	1	34
			3	40	1	40
			4	27	1	27
			5	30	1	30
			6	59	2	29.5
						31.0833
	1UM 4A22	WELL1	1	18	1	18
			2	69	2	34.5
			3	36	1	36
			4	26	1	26
			5	53	2	26.5
			6	57	2	28.5
						28.25
		WELL2	1	41	1	41
			2	62	2	31
			3	33	1	33
			4	35	1	35
			5	52	2	26
			6	24	1	24
						31.6667
		WELL3	1	35	1	35
			2	38	1	38
			3	81	2	40.5
			4	21	1	21
			5	28	1	28
			6	20	1	20
						30.4167
		WELL4	1	62	1	62
			2	35	1	35
			3	22	1	22
			4	21	1	21
			5	25	1	25
			6	57	2	28.5
						32.25
	5UM 4A22	WELL1	1	62	1	62
			2	38	1	38
			3	22	1	22
			4	76	2	38
			5	35	1	35
			6	24	1	24
						36.5
		WELL2	1	71	2	35.5
			2	59	2	29.5
			3	39	1	39
			4	28	1	28
			5	38	1	38
			6	37	1	37
						34.5
		WELL3	1	61	2	30.5
			2	38	2	19
			3	46	1	46
			4	29	1	29
			5	34	1	34
			6	38	1	38
						32.75
		WELL4	1	59	1	59
			2	50	1	50
			3	34	1	34
			4	19	1	19
			5	43	1	43
			6	34	1	34
						39.8333
	1UM 4A22	WELL1	1	25	1	25
	100NG/ML NGF		2	25	1	25
			3	30	1	30
			4	71	2	35.5
			5	26	1	26
			6	63	1	63
						34.0833
		WELL2	1	27	1	27
			2	61	1	61
			3	44	1	44
			4	41	1	41
			5	43	1	43
			6	40	1	40
						42.6667
		WELL3	1	40	1	40
			2	78	2	39
			3	49	1	49
			4	44	1	44
			5	70	2	35
			6	101	3	33.6667
						40.1111
		WELL4	1	54	1	54
			2	24	1	24
			3	29	1	29
			4	15	1	15
			5	51	1	51
			6	41	1	41
						35.6667
	5UM 4A22	WELL1	1	33	1	33
	100NG/ML NGF		2	78	2	39
			3	54	1	54
			4	31	1	31
			5	39	1	39
			6	37	1	37
						38.8333
		WELL2	1	22	1	22
			2	43	1	43
			3	23	1	23
			4	31	1	31
			5	35	1	35
			6	27	1	27
						30.1667
		WELL3	1	27	1	27
			2	64	1	64
			3	45	1	45
			4	47	1	47
			5	61	2	30.5
			6	66	2	33
			7	111	3	37
			8	15	1	15
						37.3125
		WELL4	1	39	1	39
			2	72	2	36
			3	45	1	45
			4	27	1	27
			5	105	3	35
			6	72	2	36
						36.3333

## Sheet: EXP2 SHP75
	vehicle	WELL1	1	61	1	61
			2	99	1	99
			3	54	1	54
			4	22	1	22
			5	55	1	55
			6	47	1	47
			7	55	1	55
			8	27	1	27
			9	30	1	30
						50
		WELL2	1	28	1	28
			2	23	1	23
			3	31	1	31
			4	64	1	64
			5	21	1	21
			6	42	1	42
			7	33	1	33
			8	18	1	18
			9	35	1	35
						32.7778
		WELL3	1	52	1	52
			2	22	1	22
			3	31	1	31
			4	30	1	30
			5	34	1	34
			6	32	1	32
						33.5
		WELL4	1	33	1	33
			2	40	1	40
			3	50	1	50
			4	80	2	40
			5	38	1	38
			6	39	1	39
						40
	100NG/ML NGF	WELL1	1	45	1	45
			2	41	1	41
			3	27	1	27
			4	38	1	38
			5	76	2	38
			6	99	3	33
						37
		WELL2	1	33	1	33
			2	55	2	27.5
			3	22	1	22
			4	13	1	13
			5	33	1	33
			6	43	1	43
			7	35	1	35
			8	35	1	35
			9	32	1	32
						30.3889
		WELL3	1	14	1	14
			2	38	1	38
			3	50	1	50
			4	31	1	31
			5	24	1	24
			6	39	1	39
						32.6667
		WELL4	1	61	1	61
			2	47	1	47
			3	30	1	30
			4	42	1	42
			5	79	2	39.5
			6	48	1	48
						44.5833
	1UM 4A22	WELL1	1	56	1	56
			2	14	1	14
			3	39	1	39
			4	38	1	38
			5	39	1	39
			6	34	1	34
						36.6667
		WELL2	1	32	1	32
			2	28	1	28
			3	28	1	28
			4	88	1	88
			5	68	1	68
			6	78	1	78
			7	52	2	26
			8	38	1	38
			9	49	1	49
						48.3333
		WELL3	1	57	1	57
			2	24	1	24
			3	34	1	34
			4	31	1	31
			5	30	1	30
			6	38	1	38
						35.6667
		WELL4	1	21	1	21
			2	44	1	44
			3	53	1	53
			4	35	1	35
			5	38	1	38
			6	32	1	32
						37.1667
	5UM 4A22	WELL1	1	38	1	38
			2	36	1	36
			3	44	1	44
			4	35	1	35
			5	30	1	30
			6	36	1	36
						36.5
		WELL2	1	39	1	39
			2	34	1	34
			3	27	1	27
			4	27	1	27
			5	57	2	28.5
			6	61	2	30.5
						31
		WELL3	1	42	1	42
			2	17	1	17
			3	56	1	56
			4	31	1	31
			5	41	1	41
			6	42	1	42
						38.1667
		WELL4	1	35	1	35
			2	45	1	45
			3	37	1	37
			4	32	1	32
			5	39	1	39
			6	67	2	33.5
						36.9167
	1UM 4A22	WELL1	1	49	1	49
	100NG/ML NGF		2	34	1	34
			3	55	1	55
			4	38	1	38
			5	42	1	42
			6	41	1	41
						43.1667
		WELL2	1	26	1	26
			2	56	1	56
			3	37	1	37
			4	35	1	35
			5	36	1	36
			6	38	1	38
						38
		WELL3	1	42	1	42
			2	36	1	36
			3	45	1	45
			4	40	1	40
			5	32	1	32
			6	41	1	41
						39.3333
		WELL4	1	38	1	38
			2	15	1	15
			3	38	1	38
			4	67	2	33.5
			5	31	1	31
			6	35	1	35
						31.75
	5UM 4A22	WELL1	1	35	1	35
	100NG/ML NGF		2	47	1	47
			3	60	1	60
			4	49	1	49
			5	41	1	41
			6	30	1	30
						43.6667
		WELL2	1	47	1	47
			2	39	1	39
			3	40	1	40
			4	30	1	30
			5	38	1	38
			6	35	1	35
						38.1667
		WELL3	1	73	2	36.5
			2	51	1	51
			3	62	1	62
			4	43	1	43
			5	80	2	40
			6	20	1	20
			7	36	1	36
			8	73	1	73
			9	49	1	49
						45.6111
		WELL4	1	64	2	32
			2	26	1	26
			3	48	1	48
			4	46	2	23
			5	30	1	30
			6	38	1	38
						32.8333

## Sheet: EXP3 shp75
	vehicle	WELL1	1	25	1	25
			2	32	1	32
			3	10	1	10
			4	20	1	20
			5	29	1	29
			6	45	1	45
			7	23	1	23
			8	24	1	24
			9	52	1	52
						28.8889
		WELL2	1	74	2	37
			2	21	1	21
			3	22	1	22
			4	53	1	53
			5	33	1	33
			6	30	1	30
			7	37	1	37
			8	34	1	34
			9	28	1	28
						32.7778
		WELL3	1	15	1	15
			2	28	1	28
			3	35	1	35
			4	68	2	34
			5	36	1	36
			6	39	1	39
			7	68	1	68
			8	67	1	67
			9	32	1	32
						39.3333
		WELL4	1	79	1	79
			2	21	1	21
			3	63	1	63
			4	38	1	38
			5	19	1	19
			6	48	1	48
						44.6667
	100NG/ML NGF	WELL1	1	25	1	25
			2	23	1	23
			3	47	1	47
			4	31	1	31
			5	29	1	29
			6	35	1	35
						31.6667
		WELL2	1	40	1	40
			2	58	2	29
			3	47	2	23.5
			4	26	1	26
			5	21	1	21
			6	20	1	20
						26.5833
		WELL3	1	71	1	71
			2	47	1	47
			3	68	2	34
			4	47	1	47
			5	51	1	51
			6	42	1	42
						48.6667
		WELL4	1	24	1	24
			2	14	1	14
			3	34	1	34
			4	23	1	23
			5	25	1	25
			6	20	1	20
						23.3333
	1UM 4A22	WELL1	1	25	1	25
			2	25	1	25
			3	13	1	13
			4	14	1	14
			5	21	1	21
			6	24	1	24
						20.3333
		WELL2	1	34	1	34
			2	35	1	35
			3	24	1	24
			4	24	1	24
			5	28	1	28
			6	38	1	38
						30.5
		WELL3	1	45	1	45
			2	49	1	49
			3	40	1	40
			4	42	1	42
			5	41	1	41
			6	39	1	39
						42.6667
		WELL4	1	53	1	53
			2	46	1	46
			3	40	1	40
			4	39	1	39
			5	41	1	41
			6	49	1	49
						44.6667
	5UM 4A22	WELL1	1	13	1	13
			2	20	1	20
			3	34	1	34
			4	49	2	24.5
			5	35	1	35
			6	31	1	31
						26.25
		WELL2	1	34	1	34
			2	42	1	42
			3	48	1	48
			4	42	1	42
			5	39	1	39
			6	37	1	37
						40.3333
		WELL3	1	41	1	41
			2	35	1	35
			3	71	1	71
			4	65	1	65
			5	24	1	24
			6	50	1	50
			7	52	1	52
			8	27	1	27
			9	50	1	50
						46.1111
		WELL4	1	51	1	51
			2	49	1	49
			3	52	1	52
			4	33	1	33
			5	30	1	30
			6	33	1	33
			7	41	1	41
			8	37	1	37
			9	46	1	46
						41.3333
	1UM 4A22	WELL1	1	24	1	24
	100NG/ML NGF		2	32	1	32
			3	42	1	42
			4	35	1	35
			5	59	2	29.5
			6	48	1	48
						35.0833
		WELL2	1	36	1	36
			2	27	1	27
			3	19	1	19
			4	28	1	28
			5	31	1	31
			6	35	1	35
						29.3333
		WELL3	1	69	1	69
			2	38	1	38
			3	59	1	59
			4	46	1	46
			5	31	1	31
			6	36	1	36
						46.5
		WELL4	1	23	1	23
			2	49	1	49
			3	30	1	30
			4	28	1	28
			5	34	1	34
			6	23	1	23
						31.1667
	5UM 4A22	WELL1	1	33	1	33
	100NG/ML NGF		2	40	1	40
			3	40	1	40
			4	29	1	29
			5	35	1	35
			6	34	1	34
						35.1667
		WELL2	1	34	1	34
			2	78	3	26
			3	54	2	27
			4	41	1	41
			5	40	1	40
			6	29	1	29
						32.8333
		WELL3	1	61	1	61
			2	64	1	64
			3	40	1	40
			4	37	1	37
			5	36	1	36
			6	38	1	38
			7	77	2	38.5
			8	27	1	27
			9	49	1	49
						43.3889
		WELL4	1	49	1	49
			2	31	1	31
			3	24	1	24
			4	42	1	42
			5	38	1	38
			6	41	1	41
						37.5

## Sheet: SUM
		vehicle	100ng/ml NGF	1uM 4A22	5uM 4A22	100ng/ml NGF&1uM 4A22	100ng/ml NGF&5uM 4A22
	EXP1	35.6667	32.2411	30.6458	35.8958	38.132	35.6615
	EXP2	39.0695	36.1597	39.4583	35.6458	38.0625	40.0695
	EXP3	36.4167	32.5625	34.5417	38.5069	35.5208	37.2222
	mean	37.0509	33.6544	34.8819	36.6829	37.2384	37.651
	sem	1.03222	1.25608	2.54963	0.914886	0.859032	1.29041
