# Supplementary material for: Impaired migration and lung invasion of human melanoma by a novel small molecule targeting the transmembrane domain of death receptor p75NTR
Source: EMBO Mol Med. 2025 Sep 17;17(10):2661–90. doi: 10.1038/s44321-025-00297-1 (PMC12514245; doi:10.1038/s44321-025-00297-1)
Supplement: Supplementary file 8 — Source data Fig. 7 [file 44321_2025_297_MOESM8_ESM.zip › Figure 7/Figure 7B/Figure 7B.xlsx]

## Sheet: Fig 7 B
			n1
			Toral fascin		Insoluble Fascin		OD insoluble fascin/total fascin	Fold change (compared to untreated cells)
				without background		without background
		DMSO	34769.6	34128.6	39925.9	39137.6	1.14677	1
		NGF	29316.9	28675.8	80538.2	79749.9	2.78108	2.42515
		1 μM 4A22	39988.2	39347.1	32143.2	31354.9	0.796879	0.694891
		NGF + 1 μM 4A22	49132.1	48491.1	32435.5	31647.2	0.652639	0.569112
		Background	641.037		788.287
			n2
			Toral fascin		Insoluble Fascin		OD insoluble fascin/total fascin	Fold change (compared to untreated cells)
				without background		without background
		DMSO	32653	31586.9	19658.8	18474.3	0.584873	1
		NGF	37339.8	36273.7	73763.4	72578.9	2.00087	3.42103
		1 μM 4A22	41061.2	39995.1	18758.7	17574.3	0.439411	0.751292
		NGF + 1 μM 4A22	39532.9	38466.8	22494.7	21310.3	0.553991	0.947199
		Background	1066.09		1184.47
			n3
			Toral fascin		Insoluble Fascin		OD insoluble fascin/total fascin	Fold change (compared to untreated cells)
				without background		without background
		DMSO	95366.7	83485.5	38102.6	33698.2	0.403641	1
		NGF	97396.5	85515.3	83510.7	79106.3	0.925054	2.29177
		1 μM 4A22	86694.3	74813.2	25791.1	21386.7	0.285868	0.708222
		NGF + 1 μM 4A22	102482	90601.3	25498.1	21093.7	0.232819	0.576798
		Background	11881.1		4404.4
