# Supplementary material for: Impaired migration and lung invasion of human melanoma by a novel small molecule targeting the transmembrane domain of death receptor p75NTR
Source: EMBO Mol Med. 2025 Sep 17;17(10):2661–90. doi: 10.1038/s44321-025-00297-1 (PMC12514245; doi:10.1038/s44321-025-00297-1)
Supplement: Supplementary file 8 — Source data Fig. 7 [file 44321_2025_297_MOESM8_ESM.zip › Figure 7/Figure 7A/Figure 7A.xls]

## Sheet: FOLD CHANGE
	EXPERIMENT 1
	FASCIN/P75				Fold change
	UT IMG_20221116_0003.jpg			0.20971	1
	NGF IMG_20221116_0003.jpg			0.285106	1.35952
	DRUG IMG_20221116_0003.jpg			0.0325922	0.155415
	DRUF+NGF IMG_20221116_0003.jpg			0.0519828	0.247879
	EXPERIMENT 2
	FASCIN/P75				Fold change
	UT IMG_20221116_0003.jpg			0.0986443	1
	NGF IMG_20221116_0003.jpg			0.194319	1.96989
	DRUG IMG_20221116_0003.jpg			0.00879252	0.0891336
	DRUG+NGF IMG_20221116_0003.jpg			0.0160705	0.162914
	EXPERIMENT 3
	FASCIN/P75				Fold change
	UT IMG_20221116_0003.jpg			0.102124	1
	NGF IMG_20221116_0003.jpg			0.216118	2.11623
	DRUG IMG_20221116_0003.jpg			0.0630964	0.617842
	DRUG+NGF IMG_20221116_0003.jpg			0.0743572	0.728108
