# Supplementary material for: Impaired migration and lung invasion of human melanoma by a novel small molecule targeting the transmembrane domain of death receptor p75NTR
Source: EMBO Mol Med. 2025 Sep 17;17(10):2661–90. doi: 10.1038/s44321-025-00297-1 (PMC12514245; doi:10.1038/s44321-025-00297-1)
Supplement: Supplementary file 9 — Source data Fig. 8 [file 44321_2025_297_MOESM9_ESM.zip]

Archive with 18 entries (16 files):
- Figure 8/
- __MACOSX/._Figure 8
- Figure 8/Figure 8B-F.xlsx
- __MACOSX/Figure 8/._Figure 8B-F.xlsx
- Figure 8/.DS_Store
- __MACOSX/Figure 8/._.DS_Store
- Figure 8/Figure 8C/
- __MACOSX/Figure 8/._Figure 8C
- Figure 8/Figure 8B.pptx
- __MACOSX/Figure 8/._Figure 8B.pptx
- Figure 8/Figure 8C/A875 NT Vehicle Control 60x- Fig 8C.tif
- __MACOSX/Figure 8/Figure 8C/._A875 NT Vehicle Control 60x- Fig 8C.tif
- Figure 8/Figure 8C/A875 shp75 4A22 60X- Fig 8C 2.tif
- __MACOSX/Figure 8/Figure 8C/._A875 shp75 4A22 60X- Fig 8C 2.tif
- Figure 8/Figure 8C/A875 NT 4A22 60x- Fig 8C.tif
- __MACOSX/Figure 8/Figure 8C/._A875 NT 4A22 60x- Fig 8C.tif
- Figure 8/Figure 8C/A875 shp75 4A22 60X- Fig 8C.tif
- __MACOSX/Figure 8/Figure 8C/._A875 shp75 4A22 60X- Fig 8C.tif
