# Supplementary material for: Impaired migration and lung invasion of human melanoma by a novel small molecule targeting the transmembrane domain of death receptor p75NTR
Source: EMBO Mol Med. 2025 Sep 17;17(10):2661–90. doi: 10.1038/s44321-025-00297-1 (PMC12514245; doi:10.1038/s44321-025-00297-1)
Supplement: Supplementary file 9 — Source data Fig. 8 [file 44321_2025_297_MOESM9_ESM.zip › Figure 8/Figure 8B-F.xlsx]

## Sheet: B
		A875-NT					A875-NT
		Vehnicle Control					Np75-4A22
	Photons/second/ mouse/week	wk1	wk2	wk3		Photons/second/ mouse/week	1wk	2wks	3wks
		84100	112000	155000			70300	90100	126000
		91400	107000	235000			65200	95900	218000
		89700	160000	239000			72900	84500	230000
		88100	227000	463000			79800	96400	132000
		212000	876900	389000			86200	96300	177000
		106000	439000	877000			103000	102000	153000
		84500	146000	1240000			111000	127000	203000
		57200	101000	1440000			102000	88600	234000
		76700	729000	396000			126000	104000	296000
		209000	1230000	1710000			123000	123000	273000
	Average	109870	412790	714400		Average	93940	100780	174200
	Std Dev	54442.9	399263	563682		Std Dev	22105.3	14077.5	57344.6
	Std Error	17216.4	126258	178252		Std Error	6990.3	4451.71	18133.9

## Sheet: C
	Cancer Cells/Lung Section	A875-NT									A875-NT
		Vehnicle Control									Np75-4A22
	5 non-consecutive slides/mouse	Slide 1	Slide 2	slide 3	slide 4	slide 5	Average				Slide 1	Slide 2	Slide 3	Slide 4	Slide 5	Average
		0	0	0	0	0	0				8	0	0	3	0	2.2
		38	71	6	43	45	40.6				0	11	0	0	0	2.2
		6	0	65	53	0	24.8				0	0	0	0	0	0
		85	12	27	44	29	39.4				0	0	0	0	0	0
		120	61	5	288	1746	444				0	4	0	0	23	5.4
		107	177	35	63	168	110				0	0	0	0	10	2
		4	7	38	10	16	15				17	0	0	59	16	18.4
		517	341	134	161	70	244.6				20	0	0	20	0	8
		0	5	0	0	8	2.6				14	0	21	63	9	21.4
		226	383	308	311	196	284.8				0	0	10	0	0	2
							120.58	Average								6.16	Average
							152.326	Std Dev								7.2657	Std Dev
							48.1696	Std Error								2.29762	Std Error
		A875-shp75									A875-shp75
	5 non-consecutive slides/mouse	Vehnicle Control									Np75-4A22
		Slide 1	Slide 2	slide 3	slide 4	slide 5	Average				Slide 1	Slide 2	Slide 3	Slide 4	Slide 5	Average
		248	4	18	8	34	62.4				3	4	12	16	0	7
		0	0	0	11	0	2.2				6	0	0	7	17	6
		30	4	65	39	4	28.4				9	0	5	0	0	2.8
		0	14	25	0	0	7.8				0	16	0	0	0	3.2
		0	0	1	0	6	1.4				0	11	0	7	0	3.6
		10	24	17	22	39	22.4				0	50	29	12	37	25.6
		0	8	0	0	5	2.6				0	0	0	8	0	1.6
		0	0	0	0	0	0				0	10	0	55	0	13
		0	0	0	0	0	0				88	199	195	156	23	132.2
							14.1333	Average								21.6667	Average
							20.8528	Std Dev								42.123	Std Dev
							6.95094	Std Error								14.041	Std Error

## Sheet: D
	Metastatic Nodules/Lung Section	A875-NT									A875-NT
		Vehnicle Control									Np75-4A22
	5 non-consecutive slides/mouse	Slide 1	Slide 2	slide 3	slide 4	slide 5	Average				Slide 1	Slide 2	Slide 3	Slide 4	Slide 5	Average
		0	0	0	0	0	0				1	0	0	1	0	0.4
		2	3	1	2	3	2.2				0	1	0	0	0	0.2
		1	0	2	2	0	1				0	0	0	0	0	0
		1	1	2	2	3	1.8				0	0	0	0	0	0
		3	4	1	3	6	3.4				0	1	0	0	2	0.6
		4	3	2	2	5	3.2				0	0	0	0	1	0.2
		2	2	2	3	1	2				1	0	0	1	1	0.6
		2	3	2	1	1	1.8				1	0	0	1	0	0.4
		0	1	0	0	1	0.4				1	0	1	2	1	1
		10	16	6	7	8	9.4				0	0	1	0	0	0.2
							2.52	Average								0.36	Average
							2.64861	Std Dev								0.293939	Std Dev
							0.837563	Std Error								0.0929516	Std Error
		A875-shp75									A875-shp75
		Vehnicle Control									Np75-4A22
	5 non-consecutive slides/mouse	Slide 1	Slide 2	slide 3	slide 4	slide 5	Average				Slide 1	Slide 2	Slide 3	Slide 4	Slide 5	Average
		1	1	1	1	2	1.2				2	2	1	1	0	1.2
		0	0	0	1	0	0.2				2	0	0	1	1	0.8
		1	1	2	1	1	1.2				1	0	1	0	0	0.4
		0	3	2	0	0	1				0	1	0	0	0	0.2
		0	0	1	0	1	0.4				0	1	0	1	0	0.4
		2	3	2	2	2	2.2				0	3	2	1	3	1.8
		0	1	0	0	1	0.4				0	0	0	1	0	0.2
		0	0	0	0	0	0				0	1	0	2	0	0.6
		0	0	0	0	0	0				6	14	18	12	3	10.6
							0.733333	Average								1.8	Average
							0.728011	Std Dev								3.34066	Std Dev
							0.24267	Std Error								1.11355	Std Error

## Sheet: F
		Photons/second/ mouse/week
									Average Photons/second/week
	A875-NT	wk2	wk3	wk4	wk5	wk6	wk7			Average per week
	Vehicle Control	90300	282000	417000	2580000	5860000	10800000			wk2	wk3	wk4	wk5	wk6	wk7
		101000	136000	162000	619000	1180000	2850000
		91600	158000	578000	3490000	5070000	17990000		A875
		97500	149000	114000	361000	948000	4360000		NT	96014.3	180714	684429	1.98143e+06	3.98114e+06	12800000
		105000	229000	773000	4150000	9430000	19000000		NT+4A-22	77712.5	189000	170125	304375	845350	3166750
		81700	167000	1067000	1510000	1930000	11500000		shp75	77375	114438	162388	481338	1012375	2.38561e+06
		105000	144000	1680000	1160000	3450000	23100000		shp75+4A-22	98788.9	145500	110156	277278	460200	1.10233e+06
	average	96014.3	180714	684429	1.98143e+06	3.98114e+06	12800000
	Std Dev	8617.7	54233.2	551745	1.45578e+06	3.05345e+06	7.60912e+06
	Std Error	3257.18	20498.2	208540	550233	1.1541e+06	2.87598e+06
		70000	159000	144000	230000	170000	560000
	Np75-4A22	78800	150000	139000	168000	63800	509000
		68900	197000	126000	224000	370000	3700000
		101100	340000	115000	771000	3160000	13400000
		80200	235000	232000	362000	2580000	6380000
		78600	126000	212000	251000	154000	275000
		86700	159000	211000	206000	146000	270000
		57400	146000	182000	223000	119000	240000
	average	77712.5	189000	170125	304375	845350	3166750
	Std Dev	13014.5	69816.1	44770.6	196686	1.26232e+06	4.69813e+06
	Std Error	4601.34	24683.7	15828.8	69539	446297	1.66104e+06
	A875-shp75
	Vehicle Control	62500	250800	228000	1950000	4630000	12340000
		61800	92000	82100	520000	857000	3680000
		61300	93300	169000	17400	992000	1410000
		65900	90900	123000	118000	275000	235000
		83800	92000	233000	577000	664000	987000
		98300	105000	171000	173300	275000	134000
		93800	96500	149000	267000	176000	149000
		91600	95000	144000	228000	230000	149900
	average	77375	114438	162388	481338	1012375	2.38561e+06
	Std Dev	16058.8	55279.9	50601.8	623341	1.49438e+06	4.19811e+06
	Std Error	5677.64	19544.4	17890.4	220384	528343	1.48426e+06
	A875-shp75	105000	110000	143000	125800	209000	196000
	Np75-4A22	62200	118000	95300	169700	196000	165000
		82700	142000	142000	158000	202000	328000
		93800	147000	100000	131000	260800	165000
		101900	139000	124000	175000	61800	1980000
		89900	185500	166000	189000	119000	3780000
		149000	167000	43600	128000	383000
		109000	165000	75200	429000	2250000
		95600	136000	102300	990000
	average	98788.9	145500	110156	277278	460200	1.10233e+06
	Std Dev	23413	23994.8	37815.6	283212	729365	1.4912e+06
	Std Error	7403.84	7587.82	11958.3	89559.5	243122	563621
